# Supplementary material for: 13-Ethoxy­carbonyl-16-(1-methyl­ethyl)-17,19-dinoratis-15-ene-4,14-dicarboxylic acid monohydrate: a new derivative of maleopimaric acid
Source: Acta Crystallogr Sect E Struct Rep Online. 2009 Jul 22;65(Pt 8):o1959. doi: 10.1107/S1600536809028141 (PMC2977153; doi:10.1107/S1600536809028141)
Supplement: Supplementary file 2 [file e-65-o1959-Isup2.hkl]

# 
# h,k,l, Fc-squared, Fo-squared, sigma(Fo-squared) and status flag 
# 
data_I
_shelx_title ' 290428B_0m in P2(1)2(1)2(1)' 
_shelx_refln_list_code          4 
_shelx_F_calc_maximum      210.90 
_exptl_crystal_F_000      1008.00 
_reflns_d_resolution_high  0.8107 
 
loop_ 
 _symmetry_equiv_pos_as_xyz 
 'x, y, z' 
 '-x+1/2, -y, z+1/2' 
 '-x, y+1/2, -z+1/2' 
 'x+1/2, -y+1/2, -z' 
 
_cell_length_a     7.3406 
_cell_length_b    17.9009 
_cell_length_c    19.6813 
_cell_angle_alpha  90.000 
_cell_angle_beta   90.000 
_cell_angle_gamma  90.000 
 
_shelx_F_squared_multiplier     1.000 
 
loop_ 
 _refln_index_h 
 _refln_index_k 
 _refln_index_l 
 _refln_F_squared_calc 
 _refln_F_squared_meas 
 _refln_F_squared_sigma 
 _refln_observed_status 
   2   0   0    11236.23    10994.22     38.71 o 
   4   0   0      309.60      336.24     24.37 o 
   6   0   0      260.28      357.45     85.93 o 
   8   0   0       12.59       14.67     31.03 o 
   1   1   0    19286.82    18845.13    178.61 o 
   2   1   0     1074.35     1169.71     35.68 o 
   3   1   0     6880.98     6627.43     49.47 o 
   4   1   0     1239.54     1178.93     55.65 o 
   5   1   0      162.63      197.27     22.03 o 
   6   1   0        1.70        6.64      9.34 o 
   7   1   0      163.93      190.79     37.51 o 
   8   1   0       18.50       19.85     14.55 o 
   9   1   0        1.84        6.76      7.92 o 
   0   2   0     4319.77     4425.84     58.32 o 
   1   2   0      824.39     1006.09    118.44 o 
   2   2   0    11074.65    10586.52    450.08 o 
   3   2   0     3439.90     3327.77     70.07 o 
   4   2   0       21.16       63.83     34.01 o 
   5   2   0       12.33       19.94      6.87 o 
   6   2   0       59.43      130.13     18.35 o 
   7   2   0        0.77       17.66     26.94 o 
   8   2   0       13.51       12.07     15.98 o 
   9   2   0       51.20       40.64      7.90 o 
   1   3   0    13657.05    13191.87     62.42 o 
   2   3   0      255.69      289.85     32.78 o 
   3   3   0    13265.42    12730.75    107.07 o 
   4   3   0      591.52      603.19     24.22 o 
   5   3   0      475.36      434.75     30.67 o 
   6   3   0        4.79       21.61     12.84 o 
   7   3   0      140.72      158.96     51.29 o 
   8   3   0       62.29       59.52      1.60 o 
   0   4   0     9574.64     9360.40    328.55 o 
   1   4   0     2518.13     2548.72     19.50 o 
   2   4   0     4613.35     4680.31     27.05 o 
   3   4   0      683.86      693.10     43.72 o 
   4   4   0      368.77      361.48      9.00 o 
   5   4   0     1410.94     1325.74     40.98 o 
   6   4   0       84.05       84.94     32.50 o 
   7   4   0        6.47       23.78     28.46 o 
   8   4   0       16.00       14.40     11.25 o 
   1   5   0       67.72       88.52     15.15 o 
   2   5   0       89.55      103.15      9.79 o 
   3   5   0      923.05      923.92     29.98 o 
   4   5   0      231.21      282.99     17.06 o 
   5   5   0      489.17      505.23     32.09 o 
   6   5   0        5.90       10.73      2.35 o 
   7   5   0      128.36      120.54     46.22 o 
   8   5   0        8.72        8.55      1.03 o 
   0   6   0     5273.70     5528.12     34.73 o 
   1   6   0     1729.86     1816.29     36.90 o 
   2   6   0     1645.35     1633.19     54.73 o 
   3   6   0      344.66      385.03     28.28 o 
   4   6   0        6.44       38.14     15.85 o 
   5   6   0       54.96       50.62      2.78 o 
   6   6   0       65.41       61.46     17.87 o 
   7   6   0       73.59       59.70     10.58 o 
   8   6   0       35.45       36.02     19.32 o 
   1   7   0      616.11      645.42     15.23 o 
   2   7   0     5141.33     4654.42     91.25 o 
   3   7   0      188.67      170.31     11.49 o 
   4   7   0      136.87      143.51     23.58 o 
   5   7   0        1.07       11.20     37.24 o 
   6   7   0      288.84      354.52     37.72 o 
   7   7   0        8.31       18.95      8.46 o 
   8   7   0        3.18       15.32     32.26 o 
   0   8   0     6910.94     7207.30    181.61 o 
   1   8   0        0.01        2.89     24.25 o 
   2   8   0       10.23       18.42     23.01 o 
   3   8   0      137.14      134.42      8.80 o 
   4   8   0       98.99      196.89     36.40 o 
   5   8   0      106.12      121.17     14.29 o 
   6   8   0       93.23       99.66      5.63 o 
   7   8   0        3.00        9.10     30.80 o 
   8   8   0        0.04        1.23     21.23 o 
   1   9   0       79.32       76.35      7.48 o 
   2   9   0        1.54        3.15      4.30 o 
   3   9   0        8.03       10.57      3.20 o 
   4   9   0       13.65       49.90     27.56 o 
   5   9   0      154.81      149.82     49.13 o 
   6   9   0       35.58       48.99     41.14 o 
   7   9   0       11.10       17.10     12.26 o 
   8   9   0        2.47        3.92      6.43 o 
   0  10   0     1086.32     1078.22     23.65 o 
   1  10   0       36.21       84.01     21.18 o 
   2  10   0      337.43      371.09     17.11 o 
   3  10   0      382.10      373.97     21.15 o 
   4  10   0      995.85      953.17     16.76 o 
   5  10   0        0.13        0.27      3.25 o 
   6  10   0       86.22       78.35     10.70 o 
   7  10   0      109.55      117.88     24.80 o 
   8  10   0        8.68       22.69      6.89 o 
   1  11   0      331.66      348.53     16.29 o 
   2  11   0        7.77        6.40      2.20 o 
   3  11   0     2734.43     2435.73    124.61 o 
   4  11   0      183.37      183.82     22.39 o 
   5  11   0       29.77       41.02      9.51 o 
   6  11   0       47.50       35.74     19.76 o 
   7  11   0       77.62      110.18     30.11 o 
   0  12   0      631.39      617.99     24.95 o 
   1  12   0      279.54      293.37     15.25 o 
   2  12   0      259.23      267.26     17.09 o 
   3  12   0       46.14       61.08     18.22 o 
   4  12   0        9.40       11.34      8.72 o 
   5  12   0      374.45      382.49     15.55 o 
   6  12   0       15.00       21.68      8.64 o 
   7  12   0       13.49       23.09     13.44 o 
   1  13   0        0.22        0.25      9.36 o 
   2  13   0      540.84      497.60     29.43 o 
   3  13   0        5.45       20.44     34.43 o 
   4  13   0        1.07        3.58     23.02 o 
   5  13   0      105.86      124.91     19.77 o 
   6  13   0       60.97       71.74     12.83 o 
   7  13   0      146.16      159.51     16.08 o 
   0  14   0       65.82      123.81     52.56 o 
   1  14   0      236.01      251.07     40.56 o 
   2  14   0       52.18       52.22     27.35 o 
   3  14   0       25.47       26.03     14.12 o 
   4  14   0        6.42       15.68      6.31 o 
   5  14   0        7.49        8.78      3.12 o 
   6  14   0       16.38       16.84      2.99 o 
   7  14   0        8.40       34.37     27.88 o 
   1  15   0      218.36      225.75     25.59 o 
   2  15   0       94.11      115.82     21.50 o 
   3  15   0       87.64       64.69     38.37 o 
   4  15   0      204.28      182.27     22.74 o 
   5  15   0       89.57       96.49     25.59 o 
   6  15   0      120.51      124.09     36.82 o 
   0  16   0     1407.51     1287.64     65.81 o 
   1  16   0       87.47      103.31     24.88 o 
   2  16   0       53.34       51.27     22.35 o 
   3  16   0        0.39        3.85     14.48 o 
   4  16   0       79.17       69.32      4.19 o 
   5  16   0        7.87       13.65      6.49 o 
   6  16   0        7.03       20.35     12.71 o 
   1  17   0       12.33        6.26      8.89 o 
   2  17   0       34.24       40.64     20.98 o 
   3  17   0       49.26       35.20     17.63 o 
   4  17   0       13.59       31.27     35.44 o 
   5  17   0        0.35        2.64     13.48 o 
   0  18   0       14.73       25.38     22.00 o 
   1  18   0       50.47       85.09     53.02 o 
   2  18   0       10.01        8.67     11.49 o 
   3  18   0       44.90       39.05      6.66 o 
   4  18   0        0.78       24.31     16.71 o 
   5  18   0        1.04        5.87     15.74 o 
   1  19   0      132.30      142.59     25.10 o 
   2  19   0       30.45       34.25     23.51 o 
   3  19   0       89.45      147.47     34.31 o 
   4  19   0       49.67       71.54     24.13 o 
   0  20   0      114.90      144.78     66.56 o 
   1  20   0        5.26        6.46     14.20 o 
   2  20   0       50.54       46.49     21.92 o 
   3  20   0      291.54      308.26     28.18 o 
   1  21   0       30.79       39.79      4.98 o 
   2  21   0       67.58       49.69      9.97 o 
   0  22   0        6.80       18.24     15.42 o 
   1   0   1     6322.16     6067.76     96.74 o 
   2   0   1     2394.64     2455.59     25.30 o 
   3   0   1      935.63      976.55     43.93 o 
   4   0   1      367.69      383.16     25.96 o 
   5   0   1       90.36      125.22     10.34 o 
   6   0   1        0.47       29.58     22.73 o 
   7   0   1       38.58       59.42     19.57 o 
   8   0   1        1.75       42.68     40.03 o 
   9   0   1      126.43      149.29     20.07 o 
   1   1   1     9969.79     9864.58    219.01 o 
   2   1   1     1335.80     1276.17     76.22 o 
   3   1   1     1348.95     1384.05     26.20 o 
   4   1   1      457.61      450.34     10.74 o 
   5   1   1      286.97      273.74      5.82 o 
   6   1   1       35.36       49.94     15.24 o 
   7   1   1      140.44      153.76     17.23 o 
   8   1   1       13.47       26.15     14.42 o 
   9   1   1       26.29       50.83     19.62 o 
   0   2   1     2837.34     2900.22     28.01 o 
   1   2   1     5809.71     5664.14     43.17 o 
   2   2   1     3263.71     3088.03     77.14 o 
   3   2   1     3963.95     3779.17     24.45 o 
   4   2   1      703.75      685.15     14.74 o 
   5   2   1       81.15       94.48      8.65 o 
   6   2   1      664.44      655.94     26.25 o 
   7   2   1       45.67       52.11     33.80 o 
   8   2   1       16.02       25.66     28.41 o 
   9   2   1        7.01        4.83      4.47 o 
   0   3   1      157.25      176.30     44.69 o 
   1   3   1      502.28      493.05     20.16 o 
   2   3   1     3195.18     2973.74     80.06 o 
   3   3   1     2785.74     2690.49     59.26 o 
   4   3   1      209.04      215.22     16.79 o 
   5   3   1      769.62      787.70     13.68 o 
   6   3   1       74.84      124.35     13.71 o 
   7   3   1       54.59       66.51     11.60 o 
   8   3   1       11.14       20.86     14.68 o 
   0   4   1       19.55       42.31      7.41 o 
   1   4   1     3677.18     3529.91     43.80 o 
   2   4   1     2033.47     2172.21     47.75 o 
   3   4   1     4371.01     3931.26     77.93 o 
   4   4   1      316.13      289.81     19.58 o 
   5   4   1       89.98      101.27      4.20 o 
   6   4   1      137.26      154.87     18.36 o 
   7   4   1       63.24       63.42     14.45 o 
   8   4   1       24.57       47.79     28.83 o 
   0   5   1      562.70      818.43     68.76 o 
   1   5   1     4258.86     4313.94     21.13 o 
   2   5   1     4023.56     3901.22     25.80 o 
   3   5   1      411.76      438.99     10.71 o 
   4   5   1      146.68      146.46      6.08 o 
   5   5   1      164.61      167.33      8.37 o 
   6   5   1      619.92      624.22     20.79 o 
   7   5   1      124.74       94.92     10.39 o 
   8   5   1       65.29       64.00      4.13 o 
   0   6   1       23.15       27.68      5.06 o 
   1   6   1      904.17      902.98     41.38 o 
   2   6   1     2355.81     2393.21     49.22 o 
   3   6   1      251.32      257.66     18.35 o 
   4   6   1      162.51      204.32     13.51 o 
   5   6   1     1780.80     1863.47     54.46 o 
   6   6   1       31.64       33.87      8.44 o 
   7   6   1       61.21       64.84      5.52 o 
   8   6   1       23.66       27.10      7.94 o 
   0   7   1     2289.06     2144.85     27.77 o 
   1   7   1      237.27      238.48     17.29 o 
   2   7   1       54.16       61.07      4.45 o 
   3   7   1      324.81      323.95      8.70 o 
   4   7   1      334.88      323.33     17.92 o 
   5   7   1      111.78      111.09     14.16 o 
   6   7   1       14.61       20.70     10.20 o 
   7   7   1       73.83       85.06     18.23 o 
   8   7   1       94.59       85.16      8.53 o 
   0   8   1     7167.16     6678.52    144.41 o 
   1   8   1      623.39      601.78     32.35 o 
   2   8   1      953.88      922.60     13.95 o 
   3   8   1      278.25      283.45      9.89 o 
   4   8   1      342.67      338.50     10.21 o 
   5   8   1      290.64      301.43      7.29 o 
   6   8   1       25.17       30.04      2.40 o 
   7   8   1       59.39       68.75     15.94 o 
   8   8   1       14.95        9.01      6.68 o 
   0   9   1      838.91      846.53     40.86 o 
   1   9   1     3228.11     2951.69     33.89 o 
   2   9   1       16.64       29.67     10.98 o 
   3   9   1       32.00       84.56     18.11 o 
   4   9   1      290.41      306.69     12.08 o 
   5   9   1       35.72       90.33     14.80 o 
   6   9   1      120.19      136.15     20.61 o 
   7   9   1       27.57       30.74      2.30 o 
   8   9   1       27.51       37.70     16.83 o 
   0  10   1     1198.43     1277.05     32.02 o 
   1  10   1      486.24      443.84     23.66 o 
   2  10   1      123.71      126.19      6.42 o 
   3  10   1      328.48      342.23      9.07 o 
   4  10   1       99.86      109.53     18.75 o 
   5  10   1      221.02      266.15     16.67 o 
   6  10   1       47.19       55.06      9.28 o 
   7  10   1       14.21       23.17      7.05 o 
   8  10   1        9.56       10.62      6.95 o 
   0  11   1      884.82      874.34     56.94 o 
   1  11   1      286.71      285.34     18.89 o 
   2  11   1      501.89      486.37     17.67 o 
   3  11   1       92.38      104.01     19.10 o 
   4  11   1      452.56      482.66     22.54 o 
   5  11   1       23.08       39.08      8.04 o 
   6  11   1      407.94      403.88     15.73 o 
   7  11   1       72.31       83.46     11.61 o 
   0  12   1      106.22      116.89     11.37 o 
   1  12   1      686.46      633.45     24.64 o 
   2  12   1      821.34      768.18     13.25 o 
   3  12   1      465.48      457.13     16.59 o 
   4  12   1      612.59      549.12     20.69 o 
   5  12   1       45.63       44.55      5.04 o 
   6  12   1       89.12      105.46     12.74 o 
   7  12   1       15.34       33.48     12.62 o 
   0  13   1       10.23       30.05     13.60 o 
   1  13   1      115.15      114.58     16.07 o 
   2  13   1      601.15      575.36     23.23 o 
   3  13   1      607.53      545.00     32.50 o 
   4  13   1      126.28      172.44     17.29 o 
   5  13   1      204.37      215.38     12.27 o 
   6  13   1       73.15       57.76      5.31 o 
   7  13   1       17.85       25.22      4.52 o 
   0  14   1       33.65       25.84      8.66 o 
   1  14   1       42.16       43.20     10.30 o 
   2  14   1      200.91      192.66     17.05 o 
   3  14   1      532.17      499.41     11.77 o 
   4  14   1       52.31       52.67      8.24 o 
   5  14   1       48.92       59.09      7.00 o 
   6  14   1      150.39      134.57      9.97 o 
   0  15   1      115.49      117.26     13.70 o 
   1  15   1       40.62       47.55      6.15 o 
   2  15   1      233.93      235.86     17.55 o 
   3  15   1      367.33      330.12     10.03 o 
   4  15   1      163.73      163.06     15.58 o 
   5  15   1        5.56        7.00      5.58 o 
   6  15   1      121.20      109.82      8.52 o 
   0  16   1       55.51       96.28     21.01 o 
   1  16   1       23.38       38.86     10.06 o 
   2  16   1       43.99       62.12     18.96 o 
   3  16   1       35.51       43.70     18.00 o 
   4  16   1       86.43      101.81     12.65 o 
   5  16   1        8.34       10.15      2.20 o 
   6  16   1       44.44       47.40      7.16 o 
   0  17   1      177.75      179.29     44.85 o 
   1  17   1       38.04       42.60     10.54 o 
   2  17   1       55.25       60.16      4.20 o 
   3  17   1       15.78       19.48      5.35 o 
   4  17   1       67.83       78.00     11.24 o 
   5  17   1       13.21       14.95      4.86 o 
   0  18   1      669.00      609.85     23.57 o 
   1  18   1       96.67      137.19     13.91 o 
   2  18   1       51.12       55.17     10.53 o 
   3  18   1       40.97       37.02     20.54 o 
   4  18   1       35.17       31.67      6.74 o 
   5  18   1       40.24       47.21     11.25 o 
   0  19   1       12.19       36.19     32.57 o 
   1  19   1       42.88       39.81      3.31 o 
   2  19   1      146.50      133.21     29.08 o 
   3  19   1      126.48      129.67     14.47 o 
   4  19   1       49.03       46.42      3.74 o 
   0  20   1        1.54       39.69     40.76 o 
   1  20   1        0.96       11.33      7.74 o 
   2  20   1       45.77       47.83      6.39 o 
   3  20   1       13.55       27.61     14.16 o 
   0  21   1       34.67       23.72     16.95 o 
   1  21   1        3.59       11.34     19.97 o 
   2  21   1       74.47       73.62     12.10 o 
   0  22   1        0.52       11.34     22.62 o 
   1   0   2     9748.58     9547.80    105.99 o 
   2   0   2     3953.43     3971.15     81.91 o 
   3   0   2     1043.12     1047.29     45.58 o 
   4   0   2       42.48      102.61     17.10 o 
   5   0   2      252.40      243.74     51.98 o 
   6   0   2       72.29       76.69      8.65 o 
   7   0   2       59.42      107.11     51.71 o 
   8   0   2       52.47       43.56      8.69 o 
   9   0   2       10.20       13.90     23.02 o 
   0   1   2    23613.58    22969.89    234.76 o 
   1   1   2     5447.52     5282.34     83.70 o 
   2   1   2     4305.55     4218.14     43.28 o 
   3   1   2      739.02      720.55     12.56 o 
   4   1   2      496.52      515.37     12.02 o 
   5   1   2      177.12      172.67     15.90 o 
   6   1   2      408.74      348.67     42.93 o 
   7   1   2      117.93      113.06      5.68 o 
   8   1   2       49.61       69.14     20.56 o 
   9   1   2      201.86      250.47     31.59 o 
   0   2   2    12598.91    12635.41    126.04 o 
   1   2   2      286.72      285.56     22.25 o 
   2   2   2     2254.83     2357.96     40.25 o 
   3   2   2     3314.41     3311.94     53.86 o 
   4   2   2     1635.17     1592.60     43.54 o 
   5   2   2      498.22      483.50     24.98 o 
   6   2   2      154.44      135.70      4.13 o 
   7   2   2      149.81      168.22     19.98 o 
   8   2   2        2.81       19.70     10.46 o 
   0   3   2     4004.77     3949.52     47.58 o 
   1   3   2      296.91      357.89     11.57 o 
   2   3   2     2806.14     2670.98     29.89 o 
   3   3   2      230.98      229.40     30.02 o 
   4   3   2     1014.99      967.31     26.07 o 
   5   3   2      132.78      126.54      5.39 o 
   6   3   2      168.76      193.23     15.76 o 
   7   3   2      160.53      221.62     26.22 o 
   8   3   2        1.23        6.60      6.26 o 
   0   4   2     3254.07     3250.01     48.92 o 
   1   4   2     6783.89     6451.55     33.38 o 
   2   4   2     2478.98     2423.24     58.85 o 
   3   4   2     1062.17     1196.60     33.01 o 
   4   4   2     1312.37     1399.14     41.83 o 
   5   4   2      254.79      280.19     15.88 o 
   6   4   2      172.22      175.22      3.66 o 
   7   4   2      147.20      171.87      8.50 o 
   8   4   2       50.80       50.62     12.86 o 
   0   5   2     6722.74     6513.56     29.11 o 
   1   5   2     2331.14     2359.40     33.62 o 
   2   5   2     2433.48     2346.25     50.76 o 
   3   5   2      302.63      333.64     21.87 o 
   4   5   2      501.27      466.46     24.59 o 
   5   5   2      192.90      170.48      9.99 o 
   6   5   2      155.22      146.66      4.47 o 
   7   5   2        6.09       14.69      9.25 o 
   8   5   2       25.74       29.34     14.56 o 
   0   6   2     6569.36     6061.73     15.32 o 
   1   6   2       86.22      124.03     19.26 o 
   2   6   2     2150.52     2020.42     55.92 o 
   3   6   2     1813.35     1694.71     44.76 o 
   4   6   2     1254.53     1186.58     12.54 o 
   5   6   2       49.21       47.76      5.61 o 
   6   6   2       18.64       24.80      4.52 o 
   7   6   2      104.53      100.69     15.33 o 
   8   6   2       15.71       38.89     20.98 o 
   0   7   2     3040.31     2996.77     34.82 o 
   1   7   2     3386.26     3200.50     40.19 o 
   2   7   2      219.76      227.45     12.32 o 
   3   7   2      364.04      349.86     30.71 o 
   4   7   2       93.49       91.82      8.81 o 
   5   7   2      431.82      425.78     13.90 o 
   6   7   2      394.67      345.19     13.01 o 
   7   7   2       44.51       43.60      7.20 o 
   8   7   2        8.34        9.98      6.84 o 
   0   8   2      333.40      341.42     20.78 o 
   1   8   2     3834.58     3840.92     18.65 o 
   2   8   2      443.91      458.08     13.55 o 
   3   8   2      106.48      122.92     19.16 o 
   4   8   2      259.98      247.97     19.98 o 
   5   8   2      286.61      313.26     13.23 o 
   6   8   2        3.22       12.40      6.62 o 
   7   8   2       27.71       32.47      7.01 o 
   8   8   2       43.86       43.02     18.22 o 
   0   9   2     2511.44     2428.11     53.99 o 
   1   9   2      854.10      894.09     12.67 o 
   2   9   2       73.42       99.63      9.45 o 
   3   9   2       43.05       45.55      8.87 o 
   4   9   2       26.94       26.55      2.12 o 
   5   9   2       58.69       64.93      4.92 o 
   6   9   2       41.46       50.92     13.05 o 
   7   9   2       77.75       84.84     12.55 o 
   8   9   2       35.43       26.54     11.61 o 
   0  10   2      308.60      328.57     19.00 o 
   1  10   2      282.07      262.50     34.75 o 
   2  10   2      635.19      584.31     16.67 o 
   3  10   2      280.07      289.37     14.51 o 
   4  10   2      573.99      581.53     12.48 o 
   5  10   2      557.31      576.63     15.81 o 
   6  10   2      468.73      407.61     13.79 o 
   7  10   2        8.92       11.22      5.37 o 
   8  10   2       27.38       30.02      3.33 o 
   0  11   2      535.74      527.82     25.57 o 
   1  11   2       34.35       57.49      6.54 o 
   2  11   2      336.22      338.56     10.28 o 
   3  11   2      704.58      627.51     41.98 o 
   4  11   2      412.98      453.03     19.57 o 
   5  11   2       18.05       26.44      8.96 o 
   6  11   2       52.50       55.84      8.88 o 
   7  11   2      132.53      138.27     16.01 o 
   0  12   2       75.95       89.91     19.09 o 
   1  12   2      112.33      133.72      9.24 o 
   2  12   2      364.57      355.38     22.80 o 
   3  12   2      260.94      258.42     18.35 o 
   4  12   2       68.05       72.66     11.41 o 
   5  12   2       43.59       55.64     13.25 o 
   6  12   2       14.42       22.48      6.36 o 
   7  12   2       39.81       29.94      2.26 o 
   0  13   2       38.69       72.55     19.97 o 
   1  13   2       37.50       49.35     12.90 o 
   2  13   2      571.87      513.02     21.64 o 
   3  13   2      317.83      331.55     19.73 o 
   4  13   2       31.12       45.82      8.07 o 
   5  13   2      105.24      103.40      4.74 o 
   6  13   2      230.52      218.97     12.00 o 
   7  13   2       40.21       47.73     22.35 o 
   0  14   2      673.74      627.70     19.77 o 
   1  14   2      108.37      129.57     14.77 o 
   2  14   2      149.99      147.98      9.49 o 
   3  14   2       95.22      120.35     19.84 o 
   4  14   2      122.87      144.04      8.23 o 
   5  14   2       88.78       76.49      8.71 o 
   6  14   2       43.19       54.94     13.77 o 
   0  15   2       49.24       71.19     22.45 o 
   1  15   2        8.69        9.50      3.63 o 
   2  15   2      134.72      161.06     21.18 o 
   3  15   2       27.95       23.13      9.56 o 
   4  15   2       11.88       16.35      7.40 o 
   5  15   2       40.78       43.34      8.97 o 
   6  15   2       37.19       46.56     11.82 o 
   0  16   2       16.60       23.68     12.43 o 
   1  16   2      126.71      160.53     17.15 o 
   2  16   2       25.48       42.61     10.71 o 
   3  16   2       12.96       34.51     12.24 o 
   4  16   2      142.90      143.09     16.13 o 
   5  16   2        4.60        5.49      4.28 o 
   6  16   2       22.77       21.21      2.42 o 
   0  17   2      558.72      451.23     44.60 o 
   1  17   2        2.72       15.10      8.17 o 
   2  17   2       84.06       87.21      6.55 o 
   3  17   2      405.38      362.26     21.09 o 
   4  17   2       14.57       17.36      6.97 o 
   5  17   2       16.31       20.03      7.59 o 
   0  18   2        0.92       12.51     19.39 o 
   1  18   2       11.92       22.38     11.70 o 
   2  18   2       38.05       35.72      6.36 o 
   3  18   2      115.96      100.60     11.13 o 
   4  18   2       14.99       19.62      7.05 o 
   5  18   2        4.24        8.31     24.41 o 
   0  19   2       53.35       45.33     27.68 o 
   1  19   2        1.67       11.66     26.26 o 
   2  19   2        3.33       10.19      6.19 o 
   3  19   2       13.35       29.12      8.32 o 
   4  19   2        9.32       13.68      9.93 o 
   0  20   2       88.23       80.86      6.86 o 
   1  20   2       61.88       82.66     21.82 o 
   2  20   2      146.45      166.04     27.33 o 
   3  20   2       10.43       13.87     17.84 o 
   0  21   2        0.34        0.54     30.28 o 
   1  21   2       22.70       23.35      1.74 o 
   2  21   2       33.51       28.25     10.72 o 
   0  22   2        0.17        1.20      9.41 o 
   1   0   3     8503.28     8411.07    204.04 o 
   2   0   3     4762.04     4412.74     34.83 o 
   3   0   3       27.29       41.12      5.18 o 
   4   0   3      118.04      131.20     10.49 o 
   5   0   3       10.32       26.84     11.13 o 
   6   0   3       28.95       43.04     27.38 o 
   7   0   3      100.19      110.71     36.98 o 
   8   0   3        0.90       11.89     43.52 o 
   0   1   3     5018.26     4841.51     59.89 o 
   1   1   3     9198.39     8953.83    176.51 o 
   2   1   3       37.18       48.01      7.73 o 
   3   1   3      972.99     1041.88     50.74 o 
   4   1   3      557.93      523.88     18.16 o 
   5   1   3      160.00      165.74     15.88 o 
   6   1   3       82.56       88.92     14.29 o 
   7   1   3       40.80       51.63     21.48 o 
   8   1   3       39.74       48.63      9.68 o 
   0   2   3     1057.97     1110.34     18.52 o 
   1   2   3     1037.34     1140.60     31.59 o 
   2   2   3     1382.26     1313.83     84.68 o 
   3   2   3      197.72      231.10     15.83 o 
   4   2   3      339.84      326.58     11.46 o 
   5   2   3      100.00      142.48     15.77 o 
   6   2   3      414.88      386.63     31.87 o 
   7   2   3       58.41       65.16     17.07 o 
   8   2   3       87.55       79.33      7.87 o 
   0   3   3     1100.02     1211.80     79.65 o 
   1   3   3     3261.79     3127.13     55.77 o 
   2   3   3      262.66      284.22     12.83 o 
   3   3   3      604.73      574.89     29.95 o 
   4   3   3      787.03      793.64     18.70 o 
   5   3   3      366.07      381.24     15.41 o 
   6   3   3      594.26      555.46     16.76 o 
   7   3   3      157.88      163.19     16.74 o 
   8   3   3       68.83       77.55      7.67 o 
   0   4   3       62.71       71.99     19.56 o 
   1   4   3     2214.47     2011.25     80.43 o 
   2   4   3     2391.73     2262.52     50.63 o 
   3   4   3      851.95      760.67     46.97 o 
   4   4   3     1026.73      972.30     29.57 o 
   5   4   3      189.48      184.77     13.92 o 
   6   4   3       10.98       14.56      4.07 o 
   7   4   3      321.83      360.48     15.02 o 
   8   4   3       16.77       31.67     12.08 o 
   0   5   3      493.73      455.03     10.63 o 
   1   5   3      475.53      461.71     15.13 o 
   2   5   3     1177.41     1238.83     33.22 o 
   3   5   3      173.41      246.61     16.46 o 
   4   5   3      683.15      670.33     10.19 o 
   5   5   3      210.02      207.28     21.86 o 
   6   5   3       50.48       54.13      8.09 o 
   7   5   3       66.01       85.39     12.71 o 
   8   5   3       20.62       20.17      3.18 o 
   0   6   3      306.00      314.29     14.23 o 
   1   6   3      716.93      685.47      7.32 o 
   2   6   3      144.58      187.77     14.53 o 
   3   6   3     1042.89     1085.74     37.29 o 
   4   6   3        7.49       21.25     11.02 o 
   5   6   3       11.75       20.76      4.23 o 
   6   6   3       35.74       63.18     18.19 o 
   7   6   3       51.34       59.67      7.66 o 
   8   6   3       19.13       11.32      5.71 o 
   0   7   3     4925.06     4904.22     42.45 o 
   1   7   3      829.94      798.99     25.90 o 
   2   7   3     1116.47     1144.07     35.97 o 
   3   7   3      101.31      121.83     14.29 o 
   4   7   3      624.90      604.71     19.28 o 
   5   7   3      166.95      145.81      5.10 o 
   6   7   3      266.29      270.07     18.03 o 
   7   7   3      339.05      311.47     13.76 o 
   8   7   3        5.93       11.34      3.89 o 
   0   8   3     5119.88     4871.97     29.62 o 
   1   8   3     1903.80     1752.20     51.63 o 
   2   8   3      935.95      953.17     11.21 o 
   3   8   3      578.73      522.65     20.27 o 
   4   8   3      696.84      677.95     21.30 o 
   5   8   3      271.27      240.63     12.55 o 
   6   8   3       53.51       52.66     12.12 o 
   7   8   3        2.60       15.49      8.95 o 
   8   8   3       14.84       16.10     13.33 o 
   0   9   3       17.61       46.48     11.41 o 
   1   9   3       88.02      112.70     16.94 o 
   2   9   3      505.21      488.63     13.41 o 
   3   9   3      136.65      181.60     16.32 o 
   4   9   3      462.75      443.42     11.72 o 
   5   9   3       19.84       31.02      6.73 o 
   6   9   3        6.77       19.52     21.90 o 
   7   9   3      127.09      122.28     10.00 o 
   8   9   3       25.93       30.65      3.04 o 
   0  10   3        0.24        9.57     21.74 o 
   1  10   3      283.13      302.05     18.66 o 
   2  10   3      705.47      654.10     17.07 o 
   3  10   3      194.60      196.19     23.01 o 
   4  10   3      249.83      234.01     13.46 o 
   5  10   3      331.68      414.52     24.80 o 
   6  10   3       59.12       54.59      7.61 o 
   7  10   3       48.98       39.81      3.10 o 
   0  11   3       52.19       69.03     22.69 o 
   1  11   3      511.35      522.68     12.98 o 
   2  11   3       16.35       40.78     12.10 o 
   3  11   3      444.61      447.47     13.49 o 
   4  11   3      440.21      431.72     11.01 o 
   5  11   3       40.33       65.34     20.12 o 
   6  11   3      101.99       99.67     20.95 o 
   7  11   3       64.76       70.78      6.17 o 
   0  12   3       18.16       27.06      5.81 o 
   1  12   3      262.29      240.86     21.19 o 
   2  12   3     2296.13     2069.31     63.62 o 
   3  12   3      418.21      376.71     32.62 o 
   4  12   3      739.17      727.24     16.89 o 
   5  12   3      190.74      190.39      8.90 o 
   6  12   3       19.29       25.87      6.48 o 
   7  12   3       81.25       79.14     25.10 o 
   0  13   3        2.47       13.20      8.64 o 
   1  13   3      301.81      311.67     18.54 o 
   2  13   3      191.83      172.29     12.24 o 
   3  13   3     1499.26     1564.36     38.75 o 
   4  13   3      174.69      189.97     20.28 o 
   5  13   3       80.96       87.08      5.93 o 
   6  13   3       94.15       77.18      6.51 o 
   7  13   3       18.43       25.64     10.64 o 
   0  14   3       12.74       20.71     14.95 o 
   1  14   3        3.17       17.29      5.70 o 
   2  14   3       47.17       52.33      7.68 o 
   3  14   3      331.22      329.12     20.01 o 
   4  14   3       30.99       37.23      5.98 o 
   5  14   3        2.22        2.69      0.83 o 
   6  14   3        3.08       10.33      5.66 o 
   0  15   3        5.57       11.64      9.40 o 
   1  15   3      164.56      214.09     14.50 o 
   2  15   3       24.20       34.00      6.37 o 
   3  15   3        0.55       10.51      4.16 o 
   4  15   3       48.12       43.83      4.97 o 
   5  15   3       33.65       43.04     16.20 o 
   6  15   3       45.83       38.21      2.39 o 
   0  16   3      529.22      554.23     19.64 o 
   1  16   3       66.51       85.03     11.95 o 
   2  16   3       77.06       88.41     14.21 o 
   3  16   3       49.66       46.59      4.91 o 
   4  16   3       11.95       10.49      2.57 o 
   5  16   3       17.32       22.28     15.74 o 
   6  16   3       19.75       26.32     12.57 o 
   0  17   3      108.36      137.51     13.41 o 
   1  17   3       31.58       28.33      5.57 o 
   2  17   3       18.15       36.81     13.17 o 
   3  17   3       29.71       32.37     13.86 o 
   4  17   3       48.74       53.23      9.53 o 
   5  17   3       16.68       10.75     15.98 o 
   0  18   3        1.18        4.53     23.46 o 
   1  18   3       32.72       50.44     17.33 o 
   2  18   3      193.88      196.26     11.57 o 
   3  18   3       39.51       51.61     13.51 o 
   4  18   3        4.98        8.83      4.38 o 
   5  18   3       23.44       16.58      6.24 o 
   0  19   3      141.33      190.00     30.50 o 
   1  19   3       30.37       41.71     10.83 o 
   2  19   3       92.85      109.69     17.53 o 
   3  19   3       23.93       27.69     10.17 o 
   4  19   3      149.63      109.26     20.53 o 
   0  20   3        1.86        5.73     14.29 o 
   1  20   3       42.05       44.63     17.11 o 
   2  20   3        5.73       13.87      6.75 o 
   3  20   3        3.19       16.57     31.83 o 
   0  21   3        0.10        6.36      3.33 o 
   1  21   3       31.07       33.73     10.85 o 
   2  21   3        6.64       15.25     14.44 o 
   0   0   4    44478.74    42955.77    119.12 o 
   1   0   4     3058.09     2841.60    147.13 o 
   2   0   4      501.70      557.05     27.76 o 
   3   0   4       36.08       58.95     17.74 o 
   4   0   4      172.06      225.83     20.51 o 
   5   0   4      715.72      645.22     40.38 o 
   6   0   4      658.94      676.10     26.79 o 
   7   0   4        3.53       16.31     13.77 o 
   8   0   4      126.34      130.82     30.89 o 
   0   1   4      578.87      616.51     10.99 o 
   1   1   4     2532.43     2522.20     32.71 o 
   2   1   4     1466.86     1606.21     34.86 o 
   3   1   4      366.42      364.55     20.03 o 
   4   1   4     2205.32     2015.10     91.58 o 
   5   1   4     1630.72     1480.62     66.57 o 
   6   1   4      552.08      523.44     20.76 o 
   7   1   4      205.41      187.10     32.51 o 
   8   1   4       61.81       81.40     16.59 o 
   0   2   4       25.97       38.02      8.24 o 
   1   2   4     3142.46     2920.25    105.14 o 
   2   2   4     3609.64     3373.96     84.54 o 
   3   2   4     1908.44     1857.74     54.98 o 
   4   2   4      449.93      489.94     10.91 o 
   5   2   4      231.95      234.16     19.73 o 
   6   2   4      400.20      366.62     33.33 o 
   7   2   4       87.05       82.55      5.80 o 
   8   2   4       55.77       49.08     10.39 o 
   0   3   4     4235.03     4120.13     80.09 o 
   1   3   4     1288.58     1393.65     22.93 o 
   2   3   4     1209.95     1276.38     15.08 o 
   3   3   4      441.23      457.76     21.94 o 
   4   3   4     1040.61     1071.02     60.39 o 
   5   3   4      124.83      136.49     11.11 o 
   6   3   4      367.49      346.85     31.28 o 
   7   3   4       42.97       43.38     11.11 o 
   8   3   4       58.21       71.07     29.49 o 
   0   4   4      190.06      279.45     16.48 o 
   1   4   4      596.45      591.94     15.31 o 
   2   4   4     1212.21     1145.40     95.77 o 
   3   4   4      994.37      929.32     60.11 o 
   4   4   4      122.16      144.77     24.35 o 
   5   4   4      208.37      242.37     12.85 o 
   6   4   4      299.28      279.58     27.53 o 
   7   4   4       16.87       17.75      5.42 o 
   8   4   4        7.02       13.94     36.03 o 
   0   5   4     4847.68     4559.62     92.48 o 
   1   5   4     1244.31     1402.77     44.55 o 
   2   5   4     1172.82     1359.29     18.96 o 
   3   5   4     1810.89     1836.40     49.81 o 
   4   5   4      606.66      548.06     12.15 o 
   5   5   4      173.16      165.31     25.88 o 
   6   5   4      105.15      100.65      7.86 o 
   7   5   4       25.82       29.10     24.20 o 
   8   5   4       22.55       25.46      8.93 o 
   0   6   4      352.99      390.68     26.18 o 
   1   6   4      595.83      615.41     13.66 o 
   2   6   4      237.99      248.01      9.53 o 
   3   6   4      428.16      449.09     12.93 o 
   4   6   4       70.92       75.01      5.79 o 
   5   6   4       62.01      105.55     11.79 o 
   6   6   4       92.30      111.00     15.19 o 
   7   6   4      156.76      209.98     22.82 o 
   8   6   4       66.64       58.90     10.60 o 
   0   7   4      158.76      159.15     49.51 o 
   1   7   4       51.78      105.15     23.38 o 
   2   7   4      438.58      422.28      9.99 o 
   3   7   4      101.00      115.06      7.43 o 
   4   7   4      107.67       89.96     13.05 o 
   5   7   4      385.42      354.73     18.20 o 
   6   7   4       18.46       28.64      6.09 o 
   7   7   4       98.52      104.75     10.05 o 
   8   7   4      110.78       96.60      8.81 o 
   0   8   4     1121.52     1151.89     24.25 o 
   1   8   4      847.49      863.26     39.64 o 
   2   8   4     1397.41     1577.44     17.85 o 
   3   8   4      379.87      413.74     12.94 o 
   4   8   4       78.91       76.10      5.32 o 
   5   8   4      171.18      157.52      5.36 o 
   6   8   4      419.88      399.14     18.82 o 
   7   8   4       99.50      103.69     10.58 o 
   8   8   4        2.56        4.35      6.70 o 
   0   9   4      338.96      370.02     29.85 o 
   1   9   4      533.76      525.97     16.52 o 
   2   9   4      281.19      335.21     16.80 o 
   3   9   4      856.44      849.82     22.62 o 
   4   9   4       63.15      115.68     13.79 o 
   5   9   4      182.01      157.22     17.05 o 
   6   9   4      123.59      122.64     13.41 o 
   7   9   4        1.85        3.88     17.39 o 
   8   9   4       42.86       39.03     19.08 o 
   0  10   4      475.34      446.71     33.08 o 
   1  10   4      194.76      276.47     20.32 o 
   2  10   4      126.91      129.42     14.75 o 
   3  10   4       80.58      114.44     18.55 o 
   4  10   4       94.72       95.39      4.52 o 
   5  10   4      140.22      164.19     17.45 o 
   6  10   4       61.93       47.50      4.13 o 
   7  10   4      236.83      213.38     19.67 o 
   0  11   4      516.11      460.56     26.36 o 
   1  11   4     1160.74     1078.47     77.27 o 
   2  11   4      100.94      100.68     13.67 o 
   3  11   4      119.85      133.20     12.65 o 
   4  11   4      502.65      552.63     28.11 o 
   5  11   4       26.22       33.10      4.99 o 
   6  11   4        0.07        1.04      1.49 o 
   7  11   4       11.29       20.31     22.11 o 
   0  12   4        9.98       13.11      2.96 o 
   1  12   4      365.98      377.65      9.78 o 
   2  12   4      552.62      513.96     11.88 o 
   3  12   4      545.86      533.98     11.91 o 
   4  12   4      235.17      221.70     31.78 o 
   5  12   4       11.89       15.24      7.04 o 
   6  12   4      173.97      181.67     13.98 o 
   7  12   4       40.66       64.13     12.66 o 
   0  13   4       25.47       43.74     10.43 o 
   1  13   4      127.88      159.87     21.62 o 
   2  13   4      669.92      584.54     18.40 o 
   3  13   4       48.93       47.75     19.59 o 
   4  13   4      185.75      186.47     15.07 o 
   5  13   4       20.42       24.17     10.71 o 
   6  13   4        9.52       12.60      7.50 o 
   7  13   4       13.59       29.19     15.35 o 
   0  14   4       19.75       30.98     21.84 o 
   1  14   4       27.04       31.31      5.73 o 
   2  14   4      280.13      268.16     12.79 o 
   3  14   4       62.74       56.69      5.44 o 
   4  14   4      157.62      167.42     13.27 o 
   5  14   4       23.08       17.06      2.35 o 
   6  14   4       31.28       29.14      2.97 o 
   0  15   4      487.87      429.67     46.78 o 
   1  15   4       65.36       59.91      6.41 o 
   2  15   4       52.43       88.68     11.60 o 
   3  15   4        7.37       16.20      4.48 o 
   4  15   4       44.02       37.86      5.80 o 
   5  15   4       98.23       91.21      7.77 o 
   6  15   4        4.53       16.16      6.08 o 
   0  16   4      250.26      248.87     18.02 o 
   1  16   4       84.91      105.99     19.19 o 
   2  16   4      203.04      237.90     13.77 o 
   3  16   4      143.60      154.56     33.40 o 
   4  16   4       51.80       70.79     22.80 o 
   5  16   4       74.31       81.98     15.71 o 
   6  16   4       31.32       28.16      6.33 o 
   0  17   4       21.09       20.39      5.59 o 
   1  17   4      429.15      424.09     10.69 o 
   2  17   4      232.50      306.08     33.07 o 
   3  17   4        0.87       19.39     12.61 o 
   4  17   4       27.93       39.91     16.41 o 
   5  17   4        9.40       20.28      5.90 o 
   0  18   4       76.61       68.17      6.84 o 
   1  18   4       27.60       54.03     18.67 o 
   2  18   4       78.93       86.48     17.91 o 
   3  18   4       78.94       74.05      5.48 o 
   4  18   4       20.56       35.10     25.15 o 
   5  18   4      154.19      132.10     22.85 o 
   0  19   4        0.36       42.79     46.99 o 
   1  19   4       77.23       78.02      4.19 o 
   2  19   4       43.30       61.43     13.54 o 
   3  19   4       13.06       15.10      6.34 o 
   4  19   4       33.08       35.69     10.72 o 
   0  20   4       72.30       81.65     24.15 o 
   1  20   4       43.24       44.93      6.98 o 
   2  20   4       97.41       92.99     15.94 o 
   3  20   4       51.39       71.93     11.77 o 
   0  21   4        9.87       13.35     65.81 o 
   1  21   4       10.77       28.03     10.00 o 
   2  21   4        6.23       19.54     18.32 o 
   1   0   5     1205.96     1261.11     43.67 o 
   2   0   5     1388.87     1523.93     33.92 o 
   3   0   5      372.21      411.47     21.79 o 
   4   0   5     1740.06     1747.78     26.73 o 
   5   0   5       36.98       44.41     28.12 o 
   6   0   5      661.93      690.40     41.56 o 
   7   0   5       39.58       47.52     20.41 o 
   8   0   5       15.24       17.15     28.46 o 
   0   1   5      547.68      581.23     10.88 o 
   1   1   5     3742.68     3683.59     38.48 o 
   2   1   5      213.73      240.56      9.20 o 
   3   1   5     2446.96     2473.00     48.25 o 
   4   1   5      229.50      270.89     16.44 o 
   5   1   5      577.22      577.35     13.57 o 
   6   1   5      110.94      116.68     22.96 o 
   7   1   5       47.18       48.50      5.31 o 
   8   1   5       16.87       23.47     13.97 o 
   0   2   5     4139.80     4158.77     67.13 o 
   1   2   5     1210.84     1209.27     86.40 o 
   2   2   5     1079.18     1133.38     57.11 o 
   3   2   5      116.90      151.32     10.41 o 
   4   2   5      860.61      842.12     13.03 o 
   5   2   5      308.98      259.32     23.83 o 
   6   2   5       33.11       38.75      5.41 o 
   7   2   5      168.05      164.32     20.54 o 
   8   2   5        9.45       12.86      4.40 o 
   0   3   5     1021.54      950.22     60.66 o 
   1   3   5      228.31      214.63     19.12 o 
   2   3   5     1721.59     1750.05     61.29 o 
   3   3   5      236.00      202.43     12.24 o 
   4   3   5      490.17      490.68     13.90 o 
   5   3   5      139.17      128.90      4.71 o 
   6   3   5      155.48      191.68     15.04 o 
   7   3   5      243.43      201.35     13.04 o 
   8   3   5      105.79       87.28     11.50 o 
   0   4   5     3606.79     3545.75     79.46 o 
   1   4   5        0.91        2.31      1.85 o 
   2   4   5     3866.70     3768.97     65.96 o 
   3   4   5      863.07      972.95     49.88 o 
   4   4   5      409.37      405.06     15.01 o 
   5   4   5       37.30       48.04      7.09 o 
   6   4   5      568.54      582.87     17.27 o 
   7   4   5        6.25        6.79      3.67 o 
   8   4   5       23.43       29.86     20.23 o 
   0   5   5       78.62       78.24      7.68 o 
   1   5   5      965.47      965.99     53.88 o 
   2   5   5      972.08      872.23     58.98 o 
   3   5   5      167.98      162.67      4.73 o 
   4   5   5      402.67      407.32     19.27 o 
   5   5   5      148.53      165.52      7.94 o 
   6   5   5       15.39       21.95      3.31 o 
   7   5   5       65.23       78.32     17.58 o 
   8   5   5       20.42       23.30     25.53 o 
   0   6   5     2103.49     2129.97     90.85 o 
   1   6   5      748.13      840.59     19.61 o 
   2   6   5     2839.78     2764.97     39.56 o 
   3   6   5      509.53      478.16      9.96 o 
   4   6   5       81.88       91.44     19.47 o 
   5   6   5      458.97      410.67     10.22 o 
   6   6   5      130.20      117.95      6.76 o 
   7   6   5       27.65       41.09      9.12 o 
   8   6   5        6.81       15.72      6.04 o 
   0   7   5     1479.86     1542.81     25.45 o 
   1   7   5      963.39     1028.25     35.06 o 
   2   7   5      588.62      556.02     19.79 o 
   3   7   5      325.44      324.26     14.30 o 
   4   7   5      165.25      167.38     12.58 o 
   5   7   5      663.45      591.68     17.20 o 
   6   7   5       61.71      108.76     16.56 o 
   7   7   5       98.77       86.79      5.28 o 
   8   7   5       16.04       20.41      6.46 o 
   0   8   5      430.15      437.79     29.33 o 
   1   8   5     1439.45     1545.25     43.51 o 
   2   8   5      267.71      274.12     22.55 o 
   3   8   5      530.25      473.60     29.36 o 
   4   8   5       12.64       19.54      9.26 o 
   5   8   5        4.94       19.05     15.11 o 
   6   8   5        0.17        0.91      5.66 o 
   7   8   5       98.31       94.79      8.95 o 
   8   8   5       21.55       25.43      3.94 o 
   0   9   5     1328.03     1363.26     23.99 o 
   1   9   5      317.99      311.13     16.86 o 
   2   9   5      258.55      244.35     24.89 o 
   3   9   5      190.51      212.90     19.78 o 
   4   9   5      257.28      237.54     16.44 o 
   5   9   5      491.83      447.29     14.09 o 
   6   9   5       74.39       87.32      4.02 o 
   7   9   5       11.44       35.50     23.19 o 
   8   9   5       22.88       21.42     12.26 o 
   0  10   5     2615.13     2542.95     80.06 o 
   1  10   5      844.89      806.87     37.50 o 
   2  10   5      304.36      313.76     25.57 o 
   3  10   5      400.36      391.04     21.97 o 
   4  10   5       95.02      122.26     14.31 o 
   5  10   5      128.42      145.26     18.15 o 
   6  10   5       13.19       22.35      6.67 o 
   7  10   5      140.21      131.49     10.99 o 
   0  11   5     1742.28     1575.31     93.34 o 
   1  11   5      297.72      342.45     19.94 o 
   2  11   5      344.81      353.12     13.69 o 
   3  11   5      386.64      384.33     25.43 o 
   4  11   5      276.42      247.64     20.96 o 
   5  11   5       40.28       50.25      8.76 o 
   6  11   5      108.78      117.36     10.25 o 
   7  11   5      138.88      147.64     11.49 o 
   0  12   5      156.14      145.88     29.37 o 
   1  12   5      413.50      382.18      9.20 o 
   2  12   5      179.02      179.15      9.21 o 
   3  12   5      453.50      424.46     22.75 o 
   4  12   5      355.36      325.43      7.04 o 
   5  12   5       69.51       57.71      5.88 o 
   6  12   5        3.06        9.63      6.19 o 
   7  12   5       23.44       25.84      5.93 o 
   0  13   5     1333.22     1478.06     38.31 o 
   1  13   5      606.83      560.32     16.55 o 
   2  13   5     1323.14     1303.00     37.18 o 
   3  13   5      285.45      331.10     21.76 o 
   4  13   5      309.69      279.41     13.08 o 
   5  13   5      138.46      122.25      5.47 o 
   6  13   5       12.96       13.28     13.23 o 
   7  13   5       17.55       30.23     14.10 o 
   0  14   5       26.30       43.63     14.66 o 
   1  14   5      155.72      203.22     15.63 o 
   2  14   5       74.73       99.25     15.00 o 
   3  14   5      235.59      200.92     33.73 o 
   4  14   5       39.85       44.05      8.27 o 
   5  14   5       52.99       60.82      9.90 o 
   6  14   5        4.71       15.96     14.75 o 
   0  15   5      401.18      384.45     10.17 o 
   1  15   5       87.10       77.72      9.99 o 
   2  15   5      397.43      452.01     19.44 o 
   3  15   5      246.40      252.69     26.98 o 
   4  15   5       21.84       23.79      8.87 o 
   5  15   5       11.61       17.42      9.26 o 
   6  15   5       15.26       18.30     13.45 o 
   0  16   5        5.32        6.38      4.40 o 
   1  16   5       42.93       65.27     18.32 o 
   2  16   5      470.42      466.97     18.71 o 
   3  16   5        4.54       10.62     15.46 o 
   4  16   5       43.55       56.50     12.78 o 
   5  16   5       43.44       35.94      5.02 o 
   0  17   5      323.90      287.76     15.46 o 
   1  17   5      281.44      326.87     18.43 o 
   2  17   5       61.42       51.68      7.85 o 
   3  17   5       50.45       64.25     10.13 o 
   4  17   5        3.57       14.48     11.35 o 
   5  17   5       27.87       40.18     19.07 o 
   0  18   5      106.00      167.70     30.50 o 
   1  18   5       14.03       16.53      8.15 o 
   2  18   5       27.56       34.68     15.19 o 
   3  18   5      113.21      136.23      9.88 o 
   4  18   5       97.04       93.12     10.48 o 
   0  19   5        1.29        5.45     15.04 o 
   1  19   5       20.04       16.96      7.57 o 
   2  19   5       38.75       29.04     10.79 o 
   3  19   5        3.14        8.82     13.49 o 
   4  19   5       23.86       34.15     14.78 o 
   0  20   5       28.84       41.74     69.57 o 
   1  20   5       32.57       53.23     32.30 o 
   2  20   5       40.43       38.10      8.63 o 
   3  20   5       56.77       64.51      8.92 o 
   0  21   5       31.95       38.55     53.59 o 
   1  21   5       32.63       37.87     48.42 o 
   2  21   5       25.70       55.40     27.19 o 
   0   0   6     1960.77     2286.88     58.73 o 
   1   0   6     1538.37     1598.02     36.99 o 
   2   0   6      190.88      229.97     16.70 o 
   3   0   6      535.84      561.05     35.64 o 
   4   0   6     2426.73     2536.70     37.57 o 
   5   0   6      612.87      606.90     19.59 o 
   6   0   6       12.75       24.01      8.03 o 
   7   0   6      315.24      345.04     47.55 o 
   8   0   6       23.75       48.97     43.23 o 
   0   1   6      413.96      393.24     54.14 o 
   1   1   6     1735.94     1619.82     79.32 o 
   2   1   6      411.64      416.76     12.98 o 
   3   1   6      256.89      267.77      5.49 o 
   4   1   6      124.77      150.37      5.84 o 
   5   1   6     1527.48     1553.31     50.32 o 
   6   1   6      627.23      595.14     18.80 o 
   7   1   6       28.62       35.76     22.93 o 
   8   1   6       84.58       89.77     21.41 o 
   0   2   6      130.68      205.76     29.81 o 
   1   2   6     1578.61     1632.36     29.09 o 
   2   2   6     3252.52     3094.94     80.63 o 
   3   2   6      243.67      304.03     18.16 o 
   4   2   6      519.44      486.60     20.30 o 
   5   2   6      268.06      220.83     29.02 o 
   6   2   6      275.60      256.88     17.76 o 
   7   2   6       77.99       89.82     33.54 o 
   8   2   6       45.39       47.12     19.75 o 
   0   3   6     1278.00     1324.88     87.48 o 
   1   3   6     3580.53     3389.80     56.11 o 
   2   3   6     1089.94     1111.87    115.42 o 
   3   3   6     1060.43     1040.31     41.54 o 
   4   3   6      102.53      113.86     12.74 o 
   5   3   6       37.39       47.03      8.75 o 
   6   3   6       28.00       27.48      5.09 o 
   7   3   6      145.41      158.38     23.97 o 
   8   3   6       17.26       29.15     21.31 o 
   0   4   6       29.95       35.16     15.06 o 
   1   4   6       47.02       62.68     11.52 o 
   2   4   6     2310.34     2281.55     29.97 o 
   3   4   6      221.90      215.58     15.74 o 
   4   4   6      412.77      425.43     21.35 o 
   5   4   6      427.67      452.76     27.59 o 
   6   4   6      129.73      108.65     26.04 o 
   7   4   6      138.32      129.80     14.51 o 
   8   4   6       52.27       55.71     12.17 o 
   0   5   6      391.40      443.10     23.64 o 
   1   5   6     2205.56     2088.38     22.14 o 
   2   5   6      891.81      994.50     48.66 o 
   3   5   6      277.63      272.17     11.35 o 
   4   5   6      539.57      523.45     15.79 o 
   5   5   6      523.74      483.55     18.13 o 
   6   5   6       41.39       48.90      4.95 o 
   7   5   6        5.28       43.64     25.92 o 
   8   5   6       28.57       24.11      9.39 o 
   0   6   6       16.15       42.93     13.09 o 
   1   6   6      503.03      480.01     15.56 o 
   2   6   6      425.33      411.18     10.77 o 
   3   6   6      315.35      364.00     12.81 o 
   4   6   6      143.89      201.94     14.87 o 
   5   6   6       12.58       11.09      6.09 o 
   6   6   6       11.19       11.47      5.05 o 
   7   6   6       98.90       96.24      7.16 o 
   8   6   6       93.19       77.24      3.65 o 
   0   7   6     2609.70     2552.94     66.43 o 
   1   7   6      707.36      682.26     13.28 o 
   2   7   6       48.69       59.77      8.28 o 
   3   7   6       87.75       85.82     35.55 o 
   4   7   6       95.53      110.85     14.22 o 
   5   7   6       49.54       70.51     14.70 o 
   6   7   6       67.69       62.25      7.07 o 
   7   7   6        0.57       16.12     14.19 o 
   8   7   6       23.66       22.14      4.46 o 
   0   8   6     1576.06     1453.40     22.36 o 
   1   8   6      101.40      110.78     11.69 o 
   2   8   6       19.61       38.48      9.06 o 
   3   8   6       36.23       48.34      9.49 o 
   4   8   6      209.78      202.73     19.34 o 
   5   8   6       80.33      145.70     18.23 o 
   6   8   6      310.93      333.58     16.36 o 
   7   8   6       51.28       71.09      3.66 o 
   8   8   6       26.66       34.35     13.54 o 
   0   9   6      263.17      349.14     24.65 o 
   1   9   6      133.95      160.08     19.74 o 
   2   9   6        2.42       17.67      7.29 o 
   3   9   6      572.71      615.13     23.77 o 
   4   9   6       68.46      107.81     13.94 o 
   5   9   6       23.74       28.69      9.95 o 
   6   9   6       24.50       23.46      4.98 o 
   7   9   6       34.81       45.26     13.62 o 
   0  10   6      111.75      195.46     22.35 o 
   1  10   6      427.29      412.33      9.20 o 
   2  10   6      112.34      135.35     19.77 o 
   3  10   6       28.42       46.19      3.59 o 
   4  10   6      244.40      247.79     23.82 o 
   5  10   6      236.17      254.77     11.67 o 
   6  10   6      287.50      263.74     16.91 o 
   7  10   6       15.73       30.35     24.11 o 
   0  11   6      346.89      375.15     14.27 o 
   1  11   6      591.50      589.65     15.74 o 
   2  11   6        0.77        5.57      4.40 o 
   3  11   6      454.48      446.91     13.59 o 
   4  11   6      526.94      481.05     14.74 o 
   5  11   6      356.24      345.58     15.21 o 
   6  11   6        8.30        6.10      1.82 o 
   7  11   6       43.19       28.77     17.58 o 
   0  12   6      417.00      391.37     16.69 o 
   1  12   6       87.16      100.07     14.92 o 
   2  12   6     1225.85     1137.29     61.97 o 
   3  12   6      293.69      286.03     16.33 o 
   4  12   6        6.52       17.13     13.64 o 
   5  12   6      102.31      129.64     28.77 o 
   6  12   6      135.30      118.00     12.71 o 
   7  12   6       10.33       20.06      4.82 o 
   0  13   6       89.58      163.75     22.53 o 
   1  13   6       64.22       68.38      7.73 o 
   2  13   6      140.11      137.97     19.47 o 
   3  13   6      883.51      816.96     14.04 o 
   4  13   6       17.42       17.40     12.02 o 
   5  13   6       92.89      105.09     15.53 o 
   6  13   6       83.18       71.13      8.71 o 
   0  14   6      224.12      206.24     19.77 o 
   1  14   6       45.53       51.33      9.97 o 
   2  14   6      194.13      217.52     14.19 o 
   3  14   6       29.27       38.19      6.08 o 
   4  14   6      191.08      216.13     13.28 o 
   5  14   6        4.41       12.19      8.91 o 
   6  14   6        7.81       23.61     14.85 o 
   0  15   6      110.70      102.42     20.97 o 
   1  15   6      439.78      404.22     17.41 o 
   2  15   6       41.76       55.64      9.48 o 
   3  15   6      190.19      227.53     22.84 o 
   4  15   6        0.45        7.61     13.60 o 
   5  15   6       16.68       40.63     13.83 o 
   6  15   6       34.00       31.55     11.32 o 
   0  16   6      991.05      845.44     18.01 o 
   1  16   6       22.92       46.99     17.08 o 
   2  16   6       73.43       68.32     24.52 o 
   3  16   6        1.47       15.58     27.39 o 
   4  16   6       28.23       37.57     10.25 o 
   5  16   6       19.67       24.54      8.34 o 
   0  17   6       19.69       33.95     20.81 o 
   1  17   6      102.57       95.46      9.65 o 
   2  17   6       34.43       39.77      7.98 o 
   3  17   6      165.63      157.37      8.84 o 
   4  17   6        6.50       14.71      6.84 o 
   5  17   6        1.40        3.66      5.26 o 
   0  18   6        0.07        3.11     20.48 o 
   1  18   6       11.78       17.83     12.54 o 
   2  18   6       37.37       37.82      4.92 o 
   3  18   6       31.52       34.70      8.33 o 
   4  18   6       25.12       28.77      4.31 o 
   0  19   6      119.41      185.96     49.08 o 
   1  19   6       18.44       20.98     11.13 o 
   2  19   6       15.85       27.29     11.57 o 
   3  19   6      136.48      180.00     19.56 o 
   4  19   6        3.78       12.85      8.76 o 
   0  20   6       45.23       61.11     27.45 o 
   1  20   6       43.86       41.03      7.71 o 
   2  20   6       35.58       33.98      7.44 o 
   3  20   6        4.66       10.39     25.62 o 
   0  21   6        0.98        5.26     60.36 o 
   1  21   6        0.83       13.57      8.21 o 
   1   0   7      400.68      404.82     20.79 o 
   2   0   7     2230.20     2198.72     96.79 o 
   3   0   7     1271.55     1241.04     26.29 o 
   4   0   7      481.60      579.92     33.14 o 
   5   0   7     1678.36     1540.56     75.04 o 
   6   0   7      546.94      598.68     38.52 o 
   7   0   7        0.24       11.28     11.66 o 
   8   0   7        2.92       30.00     49.57 o 
   0   1   7     6877.55     6385.05    102.36 o 
   1   1   7      970.97     1072.79     20.38 o 
   2   1   7     1509.77     1525.71     54.82 o 
   3   1   7      956.16      885.70     21.06 o 
   4   1   7      715.05      679.08      3.70 o 
   5   1   7       17.45       18.85      3.12 o 
   6   1   7       16.68       18.41      4.80 o 
   7   1   7       71.72       82.24     12.63 o 
   8   1   7       81.88       93.68     29.15 o 
   0   2   7     5000.71     4979.84     24.65 o 
   1   2   7      210.31      255.49     19.40 o 
   2   2   7     1167.61     1318.93     55.87 o 
   3   2   7      677.80      612.76     22.76 o 
   4   2   7       26.44       53.19      9.38 o 
   5   2   7      380.95      421.05     14.99 o 
   6   2   7      111.62      138.99     18.76 o 
   7   2   7        6.28        7.03      3.91 o 
   8   2   7      133.34      127.35     10.94 o 
   0   3   7       28.18       26.36      1.32 o 
   1   3   7      307.65      276.32     20.01 o 
   2   3   7     4323.99     4004.98     41.64 o 
   3   3   7      341.71      415.47     19.66 o 
   4   3   7       25.36       27.22      3.67 o 
   5   3   7      271.82      329.43     25.80 o 
   6   3   7       77.36       77.19      6.41 o 
   7   3   7      122.82      144.47     14.43 o 
   8   3   7       20.60       25.24     25.84 o 
   0   4   7     1534.09     1390.64      4.46 o 
   1   4   7      994.05     1115.43     59.85 o 
   2   4   7     2337.75     2253.61     27.40 o 
   3   4   7      691.91      676.81     16.68 o 
   4   4   7      178.76      179.95     23.23 o 
   5   4   7       60.93       83.13     15.44 o 
   6   4   7      246.64      249.22      9.89 o 
   7   4   7       34.86       36.58     10.30 o 
   8   4   7       53.81       66.49     12.10 o 
   0   5   7       79.10       75.82     11.51 o 
   1   5   7     1815.41     1805.63     35.70 o 
   2   5   7       62.85       62.20      8.88 o 
   3   5   7     1055.39     1047.72     27.03 o 
   4   5   7      182.26      214.49      7.78 o 
   5   5   7      152.41      147.31     28.37 o 
   6   5   7       67.07       78.25     19.45 o 
   7   5   7       54.76       64.76      9.20 o 
   8   5   7       31.12       36.88      8.79 o 
   0   6   7       32.30       49.07     16.64 o 
   1   6   7      304.27      307.19     16.87 o 
   2   6   7      524.31      548.85     11.36 o 
   3   6   7      106.93      106.79      5.49 o 
   4   6   7      101.38      106.46     13.68 o 
   5   6   7       55.38       48.57     10.49 o 
   6   6   7      141.62      139.00      7.39 o 
   7   6   7        6.58       13.56     15.38 o 
   8   6   7       42.19       44.20      2.14 o 
   0   7   7     1002.13     1039.20     81.60 o 
   1   7   7      798.31      790.48     11.82 o 
   2   7   7       40.07       78.29     14.51 o 
   3   7   7      230.94      209.91     19.90 o 
   4   7   7       26.48       33.67      6.17 o 
   5   7   7       15.41       43.12     13.17 o 
   6   7   7       20.27       20.37      3.82 o 
   7   7   7       35.91       52.43     27.48 o 
   8   7   7       73.21       76.92     15.04 o 
   0   8   7      425.58      460.30     23.56 o 
   1   8   7       87.83       85.38      6.24 o 
   2   8   7      394.65      381.73      6.32 o 
   3   8   7       68.06       63.15      3.91 o 
   4   8   7      113.84      118.86     35.25 o 
   5   8   7      524.03      509.82     12.09 o 
   6   8   7      515.12      471.59     32.72 o 
   7   8   7       12.78       29.33     11.55 o 
   8   8   7       67.32       69.42     13.61 o 
   0   9   7       11.72       17.01      4.73 o 
   1   9   7      227.91      223.66     26.38 o 
   2   9   7      454.58      438.11     14.70 o 
   3   9   7      221.79      253.03     14.57 o 
   4   9   7        5.58        8.08      3.90 o 
   5   9   7        4.68       10.48      3.75 o 
   6   9   7       83.85      102.88     18.54 o 
   7   9   7       12.84       13.56      3.55 o 
   0  10   7        0.52        2.79      3.67 o 
   1  10   7       40.78       54.52     26.25 o 
   2  10   7      253.25      309.09     16.39 o 
   3  10   7      254.78      299.95     21.03 o 
   4  10   7      274.76      253.11     39.52 o 
   5  10   7       17.33       45.62     24.88 o 
   6  10   7      124.28      155.65     12.61 o 
   7  10   7        0.09        2.11      6.58 o 
   0  11   7      435.45      345.25     36.96 o 
   1  11   7       46.66       57.20      8.03 o 
   2  11   7      557.83      522.52     13.09 o 
   3  11   7       16.47       17.27      3.24 o 
   4  11   7       63.11       63.08     11.50 o 
   5  11   7      358.35      344.14     37.97 o 
   6  11   7       86.85       90.97     12.16 o 
   7  11   7       21.72       17.17      4.19 o 
   0  12   7      177.88      235.03     18.57 o 
   1  12   7      201.24      214.00     12.30 o 
   2  12   7     1055.24     1024.39      9.81 o 
   3  12   7      191.59      241.24     24.97 o 
   4  12   7       39.19       51.41      7.51 o 
   5  12   7       13.34       18.30      9.37 o 
   6  12   7       16.83       31.18     11.52 o 
   7  12   7       16.24       18.08      9.17 o 
   0  13   7      254.36      350.57     35.64 o 
   1  13   7      102.83      112.39     11.14 o 
   2  13   7      508.80      472.70     19.32 o 
   3  13   7      115.48      189.35     26.08 o 
   4  13   7       34.14       34.99     17.79 o 
   5  13   7      218.46      213.18     16.17 o 
   6  13   7        6.76       19.05     25.01 o 
   0  14   7       62.60       65.84     15.35 o 
   1  14   7      961.33      877.24     17.56 o 
   2  14   7      123.17      149.34     18.83 o 
   3  14   7      109.80      131.38      9.37 o 
   4  14   7      168.53      183.74     12.20 o 
   5  14   7       15.19       20.83      8.80 o 
   6  14   7        2.58       11.29      5.43 o 
   0  15   7       96.59      110.24     12.85 o 
   1  15   7       73.30       93.45     15.21 o 
   2  15   7       22.42       41.90     22.54 o 
   3  15   7       24.83       34.97     18.97 o 
   4  15   7       40.38       50.88     12.03 o 
   5  15   7        2.06       11.81     15.42 o 
   6  15   7       20.26       35.26     29.83 o 
   0  16   7        2.24       12.37     10.35 o 
   1  16   7       57.06       52.97     27.52 o 
   2  16   7      112.60      152.88     16.80 o 
   3  16   7       43.73       55.87     11.43 o 
   4  16   7       50.47       73.52     21.53 o 
   5  16   7        4.50        5.30      5.11 o 
   0  17   7       16.52       24.39     28.90 o 
   1  17   7       22.21       21.52      6.24 o 
   2  17   7       36.38       53.12     26.52 o 
   3  17   7       90.57       92.62     19.57 o 
   4  17   7       69.90       64.15      6.85 o 
   5  17   7        6.92        9.79     10.39 o 
   0  18   7        3.04       14.18     44.52 o 
   1  18   7       30.02       33.88      5.64 o 
   2  18   7       31.37       48.42     24.68 o 
   3  18   7       42.94       39.97     12.35 o 
   4  18   7       24.60       27.44      6.33 o 
   0  19   7        1.25       10.72     49.64 o 
   1  19   7       10.12        6.48     17.60 o 
   2  19   7        6.04       19.45     15.05 o 
   3  19   7       34.57       48.56     12.65 o 
   0  20   7        3.35        0.19      3.20 o 
   1  20   7        7.22       20.61     46.13 o 
   2  20   7       60.54       46.88      7.17 o 
   0  21   7        0.82       17.86     85.18 o 
   1  21   7       39.88       52.89     18.98 o 
   0   0   8     6172.02     6207.56     49.65 o 
   1   0   8     7832.70     7120.19     26.57 o 
   2   0   8      892.56      979.26     47.39 o 
   3   0   8      896.01      870.38     12.96 o 
   4   0   8      716.17      689.34     26.16 o 
   5   0   8      395.19      409.28     13.04 o 
   6   0   8      469.85      434.97     38.36 o 
   7   0   8        0.37        4.73     18.41 o 
   8   0   8       23.82       17.86      2.63 o 
   0   1   8      640.80      576.08     40.67 o 
   1   1   8       23.33       45.74      8.82 o 
   2   1   8     1151.48     1189.69     43.73 o 
   3   1   8      637.12      628.61      7.74 o 
   4   1   8      438.43      443.11     12.44 o 
   5   1   8      255.63      306.04     18.20 o 
   6   1   8      111.74      127.87      6.74 o 
   7   1   8       21.79       30.22      7.24 o 
   8   1   8        0.86        4.75     11.27 o 
   0   2   8       30.60       46.66     15.58 o 
   1   2   8      342.23      401.09     17.96 o 
   2   2   8     1765.19     1703.22      9.54 o 
   3   2   8      557.84      519.27     27.52 o 
   4   2   8      191.41      222.87     15.19 o 
   5   2   8      183.53      175.40     21.64 o 
   6   2   8       19.36       37.07     15.92 o 
   7   2   8       41.57       32.90      6.70 o 
   8   2   8       24.67       21.64     19.46 o 
   0   3   8     1994.09     1959.82     33.85 o 
   1   3   8     4207.79     3968.48    118.31 o 
   2   3   8     1389.02     1602.17     62.06 o 
   3   3   8       92.55      127.62     19.14 o 
   4   3   8      454.88      441.53     10.19 o 
   5   3   8      106.97       94.00      6.84 o 
   6   3   8       17.04       24.24     12.22 o 
   7   3   8        9.99       24.63     14.47 o 
   8   3   8       34.15       32.38     15.55 o 
   0   4   8      166.09      200.13     21.30 o 
   1   4   8      586.81      594.74      9.52 o 
   2   4   8      864.90     1038.17     48.68 o 
   3   4   8      730.17      756.70     19.54 o 
   4   4   8      106.52      101.91     14.05 o 
   5   4   8      341.31      349.22     20.50 o 
   6   4   8       48.98       46.86      9.11 o 
   7   4   8       10.28       26.89     15.39 o 
   8   4   8       37.45       40.89     20.32 o 
   0   5   8     3182.31     2945.75    108.36 o 
   1   5   8      202.29      239.21     21.59 o 
   2   5   8     1392.14     1281.68     62.08 o 
   3   5   8      354.70      359.27     19.04 o 
   4   5   8        9.54       38.10     15.18 o 
   5   5   8      152.86      125.05     10.11 o 
   6   5   8      144.06      131.36     21.95 o 
   7   5   8       13.71       10.03     33.91 o 
   8   5   8        6.97       10.42      7.56 o 
   0   6   8      658.14      644.91     41.92 o 
   1   6   8      557.29      557.60      7.96 o 
   2   6   8      399.80      406.42     10.53 o 
   3   6   8      507.67      537.15     17.58 o 
   4   6   8       71.64       80.01     16.81 o 
   5   6   8      608.00      545.06     16.96 o 
   6   6   8       11.92       16.77     10.29 o 
   7   6   8       55.91       62.52      6.01 o 
   8   6   8       33.59       69.04     34.74 o 
   0   7   8        6.88       15.87      7.62 o 
   1   7   8      221.76      224.94      5.62 o 
   2   7   8      329.59      305.42     18.26 o 
   3   7   8      290.39      301.17     20.32 o 
   4   7   8       27.55       39.42     13.24 o 
   5   7   8      510.22      453.69     35.51 o 
   6   7   8       27.69       43.83     10.00 o 
   7   7   8       41.20       43.63      7.12 o 
   8   7   8       49.94       38.77     16.41 o 
   0   8   8      237.05      267.12     25.17 o 
   1   8   8      100.08      127.84     15.91 o 
   2   8   8      119.47      125.18     20.57 o 
   3   8   8      167.36      249.19     23.36 o 
   4   8   8     1001.79      924.76     41.12 o 
   5   8   8      366.29      312.33     25.03 o 
   6   8   8      154.92      145.55     12.40 o 
   7   8   8      115.88      118.94     20.99 o 
   0   9   8      829.02      833.89     19.47 o 
   1   9   8      472.83      496.00     18.95 o 
   2   9   8      191.24      188.35     24.44 o 
   3   9   8       20.34       39.09      8.71 o 
   4   9   8      144.89      136.05     23.76 o 
   5   9   8       29.66       35.94      9.14 o 
   6   9   8       28.79       44.04     10.07 o 
   7   9   8       11.59       19.40      6.23 o 
   0  10   8       58.02       74.45     10.19 o 
   1  10   8      177.07      196.90     27.44 o 
   2  10   8        8.99       19.99      6.33 o 
   3  10   8       21.88       26.86      7.83 o 
   4  10   8      293.73      290.25     15.68 o 
   5  10   8      167.81      158.27     13.52 o 
   6  10   8       61.76       79.70     16.71 o 
   7  10   8       80.60       73.94     20.01 o 
   0  11   8       23.52       26.73      5.06 o 
   1  11   8       67.27       85.87     10.36 o 
   2  11   8      178.28      206.74     15.12 o 
   3  11   8       24.61       33.60     12.94 o 
   4  11   8      239.56      237.10     14.39 o 
   5  11   8        5.59       15.88      8.67 o 
   6  11   8      153.06      142.05     16.39 o 
   7  11   8       36.88       32.50      3.56 o 
   0  12   8        3.17       21.59      5.30 o 
   1  12   8      298.30      291.11     10.35 o 
   2  12   8       75.11      107.47     19.73 o 
   3  12   8       50.16       78.56     10.00 o 
   4  12   8       48.34       41.87      6.81 o 
   5  12   8      226.28      187.98     42.83 o 
   6  12   8       35.22       54.84     26.66 o 
   0  13   8      203.61      222.27     16.79 o 
   1  13   8       18.16       24.10      9.28 o 
   2  13   8      228.82      260.75     28.63 o 
   3  13   8        3.87       12.18      4.45 o 
   4  13   8       97.99      116.87      8.45 o 
   5  13   8       24.21       29.06      3.12 o 
   6  13   8       32.25       34.39     10.91 o 
   0  14   8       88.85      105.20     23.95 o 
   1  14   8       72.83       83.95     16.10 o 
   2  14   8        3.68        8.45     14.85 o 
   3  14   8       21.75       30.14     26.54 o 
   4  14   8        8.11       15.50     13.84 o 
   5  14   8        0.10        2.95      6.85 o 
   6  14   8       43.73       47.79     13.01 o 
   0  15   8       63.52       87.83      8.42 o 
   1  15   8       10.83       34.63     21.51 o 
   2  15   8      108.56      158.40     17.41 o 
   3  15   8        5.06       12.06     10.98 o 
   4  15   8       46.02       51.77      9.58 o 
   5  15   8       51.08       55.89     11.68 o 
   0  16   8       17.51       35.31     38.83 o 
   1  16   8       11.39       24.11     20.20 o 
   2  16   8       63.02       65.82      7.92 o 
   3  16   8      202.25      250.08     25.08 o 
   4  16   8       53.00       60.46     13.21 o 
   5  16   8       34.24       46.34     15.89 o 
   0  17   8       38.52       39.79     28.34 o 
   1  17   8      159.01      199.44     25.08 o 
   2  17   8       68.03       71.91      3.07 o 
   3  17   8        3.14        8.73     21.20 o 
   4  17   8        1.33        8.82     10.47 o 
   0  18   8       32.36       30.81      3.36 o 
   1  18   8       21.01       27.74      7.39 o 
   2  18   8       54.07       51.76      8.72 o 
   3  18   8        2.98       13.64     18.91 o 
   4  18   8        0.72       13.86     15.84 o 
   0  19   8      179.05      227.89     33.09 o 
   1  19   8       26.02       24.97      9.35 o 
   2  19   8        6.01       11.74     10.12 o 
   3  19   8       32.90       29.96     10.17 o 
   0  20   8        6.10        5.64      1.88 o 
   1  20   8       57.47       53.78     15.02 o 
   2  20   8        8.13       29.17     10.57 o 
   1   0   9       45.47       36.91      8.91 o 
   2   0   9      410.31      396.59     16.94 o 
   3   0   9        2.09       13.29     19.06 o 
   4   0   9     1122.80     1225.93     23.06 o 
   5   0   9      644.55      581.35     11.32 o 
   6   0   9       57.72       71.82      9.32 o 
   7   0   9       31.41       37.44      9.63 o 
   8   0   9       21.26       74.08     85.37 o 
   0   1   9     2752.36     2810.81     27.44 o 
   1   1   9      113.84      133.29     21.56 o 
   2   1   9       24.81       18.64     10.48 o 
   3   1   9      254.85      251.75     28.11 o 
   4   1   9      808.27      762.99     51.35 o 
   5   1   9      593.00      618.02     15.25 o 
   6   1   9       50.95       53.21      4.51 o 
   7   1   9       32.94       63.53     23.87 o 
   8   1   9        6.02        5.78     13.31 o 
   0   2   9       95.80      118.18     39.07 o 
   1   2   9     1277.81     1241.91    103.91 o 
   2   2   9     1066.98     1105.72     33.19 o 
   3   2   9      389.29      398.83     31.71 o 
   4   2   9        2.53       19.41     15.54 o 
   5   2   9        4.59       16.78      5.73 o 
   6   2   9       62.16       99.57     33.08 o 
   7   2   9       76.27       75.22     29.12 o 
   8   2   9       23.66       39.38     21.92 o 
   0   3   9      217.82      181.08     19.01 o 
   1   3   9      637.26      666.89     19.88 o 
   2   3   9       50.54       83.56     13.31 o 
   3   3   9       24.28       27.40     16.04 o 
   4   3   9      807.10      711.58     23.15 o 
   5   3   9      294.64      291.00      9.56 o 
   6   3   9      148.53      147.78     21.65 o 
   7   3   9      118.01      108.69     26.30 o 
   8   3   9       22.57       32.81     10.33 o 
   0   4   9       63.84       75.27      9.94 o 
   1   4   9     1319.82     1257.59     60.14 o 
   2   4   9      298.51      320.23      9.03 o 
   3   4   9       79.31       79.04      4.11 o 
   4   4   9      277.50      293.83     11.54 o 
   5   4   9      735.08      707.55     26.39 o 
   6   4   9       11.35       30.09     14.91 o 
   7   4   9       15.47       20.92     34.10 o 
   8   4   9        6.55        6.64      1.12 o 
   0   5   9      493.79      489.49     16.58 o 
   1   5   9     2174.01     2093.64     58.69 o 
   2   5   9       73.19       69.49      5.32 o 
   3   5   9       85.02       88.37      7.41 o 
   4   5   9       75.40      112.59     11.96 o 
   5   5   9      230.24      246.15     30.81 o 
   6   5   9       39.48       43.83      5.81 o 
   7   5   9       28.00       54.76     24.18 o 
   8   5   9       41.18       69.70     16.92 o 
   0   6   9      493.52      543.16     15.10 o 
   1   6   9      115.27      142.86     18.67 o 
   2   6   9      366.74      405.36     15.86 o 
   3   6   9       49.55       62.60      9.13 o 
   4   6   9       42.47       50.69      7.56 o 
   5   6   9      100.16      112.99     10.22 o 
   6   6   9      225.13      187.28     21.20 o 
   7   6   9       36.41       51.45     28.88 o 
   8   6   9       54.16       66.59     26.90 o 
   0   7   9     1172.43     1245.80     69.71 o 
   1   7   9      271.95      257.89     11.60 o 
   2   7   9       22.13       48.85     11.60 o 
   3   7   9      106.83      105.13      6.62 o 
   4   7   9      443.04      463.65     21.52 o 
   5   7   9      143.83      236.16     22.64 o 
   6   7   9       64.03       64.20      8.35 o 
   7   7   9       66.98       53.20      5.68 o 
   0   8   9      572.11      496.69     11.64 o 
   1   8   9      407.63      401.87     12.67 o 
   2   8   9      875.39      799.74     31.90 o 
   3   8   9      511.68      476.72     13.76 o 
   4   8   9       92.92      130.68     31.70 o 
   5   8   9       44.69       47.70     28.69 o 
   6   8   9       27.01       33.54      8.79 o 
   7   8   9       10.40       32.45     22.01 o 
   0   9   9      452.43      478.83     36.48 o 
   1   9   9       96.70       97.58      6.13 o 
   2   9   9      478.99      459.28     12.37 o 
   3   9   9      264.74      227.81     16.28 o 
   4   9   9       75.91       90.63     17.18 o 
   5   9   9      164.16      149.84     31.44 o 
   6   9   9       11.06       14.67     12.57 o 
   7   9   9       89.47       85.92     14.98 o 
   0  10   9      789.10      725.69      9.47 o 
   1  10   9      798.13      751.03     13.33 o 
   2  10   9       31.36       34.33     13.55 o 
   3  10   9      111.59       88.10     18.42 o 
   4  10   9      141.30      146.11      7.03 o 
   5  10   9       24.13       36.51     21.24 o 
   6  10   9       23.32       25.87      7.26 o 
   7  10   9       42.39       58.78     33.70 o 
   0  11   9      756.15      740.96     17.68 o 
   1  11   9       43.24       50.94      6.54 o 
   2  11   9      149.08      191.32     14.35 o 
   3  11   9       19.52       17.23      3.84 o 
   4  11   9      131.84      129.24      7.83 o 
   5  11   9       89.44       84.92     13.62 o 
   6  11   9        3.60        4.51      3.08 o 
   7  11   9       14.07       15.00      5.67 o 
   0  12   9      138.73      153.68     22.57 o 
   1  12   9      658.81      590.05     46.27 o 
   2  12   9      156.55      217.55     15.08 o 
   3  12   9      286.18      305.78     13.57 o 
   4  12   9      183.76      248.25     23.40 o 
   5  12   9      161.85      156.78     15.22 o 
   6  12   9       20.39       20.00      9.63 o 
   0  13   9        0.01        0.89     32.34 o 
   1  13   9      183.94      176.10     25.34 o 
   2  13   9      382.00      376.53     26.63 o 
   3  13   9       79.32       66.47      7.57 o 
   4  13   9       47.13       62.74      9.79 o 
   5  13   9       11.30       20.41     11.20 o 
   6  13   9       13.77       30.11     22.07 o 
   0  14   9        0.30        0.84     20.58 o 
   1  14   9      147.10      164.06     28.55 o 
   2  14   9       86.30       91.80     18.73 o 
   3  14   9       70.29       76.79     28.93 o 
   4  14   9       28.47       42.05     13.26 o 
   5  14   9        8.19       12.98      3.61 o 
   6  14   9        1.80        4.18      7.09 o 
   0  15   9      169.06      167.03     13.02 o 
   1  15   9      137.44      143.20     12.43 o 
   2  15   9      336.54      304.48     33.75 o 
   3  15   9       51.42       51.58      3.86 o 
   4  15   9        1.52        7.40      1.72 o 
   5  15   9        5.39       11.77      7.74 o 
   0  16   9       19.94       18.27      8.40 o 
   1  16   9       28.41       63.87     40.94 o 
   2  16   9       30.40       49.45     20.79 o 
   3  16   9       33.41       30.81      2.77 o 
   4  16   9      109.03       98.72      3.87 o 
   5  16   9       68.32       87.16     17.59 o 
   0  17   9        6.16        6.29     21.92 o 
   1  17   9       25.73       24.94      7.46 o 
   2  17   9       22.99       31.50      8.51 o 
   3  17   9       31.62       60.46     17.89 o 
   4  17   9       61.73       79.13     17.12 o 
   0  18   9        1.19       33.69     52.70 o 
   1  18   9       98.85      130.65     19.87 o 
   2  18   9       30.11       30.19      3.50 o 
   3  18   9       52.08       47.27      9.25 o 
   4  18   9       41.50       32.93      1.88 o 
   0  19   9        5.15       41.18     80.10 o 
   1  19   9       22.21       35.10     21.21 o 
   2  19   9       19.95       29.11      8.03 o 
   3  19   9        5.15       10.44     21.48 o 
   0  20   9        3.09        2.07     64.31 o 
   1  20   9        1.16        7.32     29.61 o 
   0   0  10     2324.80     2253.26     30.15 o 
   1   0  10      285.27      341.80     18.65 o 
   2   0  10     1963.51     2079.64     87.44 o 
   3   0  10        9.56       18.63      8.65 o 
   4   0  10       94.53      111.15     15.70 o 
   5   0  10      120.39      115.32      8.41 o 
   6   0  10        3.90       22.22     25.31 o 
   7   0  10        3.08       37.53     51.50 o 
   8   0  10       14.85        9.03     10.72 o 
   0   1  10     1656.32     1968.92     34.43 o 
   1   1  10      238.56      312.72     23.27 o 
   2   1  10      356.42      349.93     10.60 o 
   3   1  10      991.89      963.06     53.57 o 
   4   1  10      175.03      149.66     15.04 o 
   5   1  10      385.51      384.27     15.19 o 
   6   1  10       23.06       34.96     11.67 o 
   7   1  10       59.12       92.06     11.38 o 
   8   1  10       12.34       13.41      4.23 o 
   0   2  10      281.09      292.19     15.82 o 
   1   2  10     1270.06     1351.71     56.48 o 
   2   2  10      320.56      319.91     22.22 o 
   3   2  10      126.18      110.48     19.05 o 
   4   2  10      236.11      282.76     18.56 o 
   5   2  10      627.97      641.79     16.83 o 
   6   2  10       13.67       18.53      3.11 o 
   7   2  10       97.53      110.61     27.37 o 
   8   2  10        3.80       19.71     26.54 o 
   0   3  10       25.10       26.27     30.98 o 
   1   3  10      594.92      620.85     17.22 o 
   2   3  10     1480.19     1511.22     37.78 o 
   3   3  10      261.95      310.23     17.93 o 
   4   3  10       59.66       75.64     14.36 o 
   5   3  10      187.91      175.50      9.21 o 
   6   3  10      101.28      115.78     12.50 o 
   7   3  10       78.12       70.02      6.14 o 
   8   3  10       49.26       39.37     28.16 o 
   0   4  10      634.74      647.63     18.18 o 
   1   4  10      843.04      888.04     31.97 o 
   2   4  10     2515.71     2372.10     77.78 o 
   3   4  10      200.84      220.26     13.60 o 
   4   4  10      208.56      239.80      9.75 o 
   5   4  10      282.11      263.39      9.39 o 
   6   4  10       48.66       69.71     12.85 o 
   7   4  10       23.34       35.25     13.37 o 
   8   4  10        6.96       15.71      8.27 o 
   0   5  10      164.95      237.79     28.07 o 
   1   5  10      641.04      557.43      9.06 o 
   2   5  10      158.07      150.47     14.94 o 
   3   5  10      151.31      219.55     15.80 o 
   4   5  10        7.35       18.16      7.99 o 
   5   5  10      761.22      684.12     23.17 o 
   6   5  10       19.71       26.68      7.89 o 
   7   5  10        8.11       10.23     13.29 o 
   0   6  10      522.22      462.07     42.62 o 
   1   6  10      240.42      288.01     21.83 o 
   2   6  10      301.86      285.21     26.27 o 
   3   6  10      226.47      279.32     18.85 o 
   4   6  10      445.34      456.75     17.52 o 
   5   6  10     1013.73      916.44     27.27 o 
   6   6  10      118.17      117.54     10.09 o 
   7   6  10      156.16      216.99     27.67 o 
   0   7  10      270.46      245.97      3.85 o 
   1   7  10      623.35      596.93     10.49 o 
   2   7  10      726.22      737.16      9.78 o 
   3   7  10      217.70      228.73      8.11 o 
   4   7  10      537.50      549.25     14.31 o 
   5   7  10      100.98      151.97     31.50 o 
   6   7  10        4.68       10.61      7.82 o 
   7   7  10       53.46       44.20      6.99 o 
   0   8  10      363.38      430.46     28.18 o 
   1   8  10      139.07      130.66     17.55 o 
   2   8  10       14.34       23.81      5.83 o 
   3   8  10       59.38       88.80     18.39 o 
   4   8  10       74.73       82.26     23.72 o 
   5   8  10       33.13       30.27     12.26 o 
   6   8  10      143.48      147.31      9.92 o 
   7   8  10       72.27       64.40      6.20 o 
   0   9  10       82.75       76.36     15.05 o 
   1   9  10      374.60      398.00     18.56 o 
   2   9  10     1072.28      886.62     97.87 o 
   3   9  10      513.71      497.86     18.10 o 
   4   9  10      789.61      723.73     22.64 o 
   5   9  10      167.00      167.69      7.40 o 
   6   9  10       33.54       42.84     18.52 o 
   7   9  10       91.21       82.82      7.78 o 
   0  10  10     1742.21     1680.61     21.72 o 
   1  10  10      310.38      319.88     18.41 o 
   2  10  10       16.34       23.05      3.38 o 
   3  10  10       85.47       89.09     20.43 o 
   4  10  10       37.56       52.90     23.90 o 
   5  10  10       23.88       29.83      5.61 o 
   6  10  10       77.96       70.48      8.11 o 
   7  10  10       79.39       99.45     21.44 o 
   0  11  10       68.14      127.41     48.07 o 
   1  11  10      677.55      636.20     25.14 o 
   2  11  10      331.00      370.56     23.29 o 
   3  11  10       97.25       89.46     12.46 o 
   4  11  10      373.76      381.55     32.93 o 
   5  11  10       52.81       59.51      8.00 o 
   6  11  10       54.46       59.90      8.26 o 
   0  12  10       11.01       15.42      9.43 o 
   1  12  10      593.75      526.44     14.86 o 
   2  12  10      376.28      409.11     16.75 o 
   3  12  10       95.22      139.62     31.92 o 
   4  12  10       32.04       63.46     18.04 o 
   5  12  10       44.32       34.37      7.95 o 
   6  12  10       16.76       16.99      0.93 o 
   0  13  10      206.03      233.55     13.34 o 
   1  13  10      101.73      117.09      8.84 o 
   2  13  10      233.52      234.29     16.07 o 
   3  13  10      135.91      171.02     32.84 o 
   4  13  10       29.76       61.33     29.24 o 
   5  13  10       25.67       29.90      7.25 o 
   6  13  10       58.40       54.21      5.84 o 
   0  14  10       32.38       31.82     10.61 o 
   1  14  10      113.58      101.19      3.55 o 
   2  14  10      326.09      386.28     29.25 o 
   3  14  10        8.38       12.33      5.97 o 
   4  14  10       21.20       39.51     11.86 o 
   5  14  10        5.25       16.50     11.31 o 
   0  15  10        0.31        3.60      9.81 o 
   1  15  10        0.79        2.58      2.99 o 
   2  15  10        6.28       24.41     10.08 o 
   3  15  10       25.20       61.21     32.98 o 
   4  15  10      102.68       99.68     16.34 o 
   5  15  10       26.78       25.89      3.96 o 
   0  16  10        0.03        9.12     49.36 o 
   1  16  10      101.64      245.73     38.66 o 
   2  16  10      170.56      233.00     27.45 o 
   3  16  10       79.07       89.57     23.05 o 
   4  16  10       54.38       43.59     11.38 o 
   5  16  10       46.07       59.73     21.63 o 
   0  17  10       64.76       83.57     37.26 o 
   1  17  10        1.67       13.02     18.35 o 
   2  17  10      122.71      106.73     23.25 o 
   3  17  10       44.20       47.29      9.76 o 
   4  17  10        2.07        8.27      7.00 o 
   0  18  10        8.69       23.38     22.52 o 
   1  18  10       70.85       92.86     23.55 o 
   2  18  10       11.41       10.21      5.18 o 
   3  18  10        9.18       20.33     34.29 o 
   0  19  10        1.59        0.56     36.29 o 
   1  19  10       11.53       18.26     27.57 o 
   2  19  10        0.05       20.36      9.72 o 
   0  20  10       29.13       40.99     41.56 o 
   1   0  11      666.54      615.43     34.81 o 
   2   0  11      648.70      627.04     16.24 o 
   3   0  11     1106.36     1060.10     14.28 o 
   4   0  11      465.25      441.92     22.75 o 
   5   0  11     2462.04     2200.40     41.43 o 
   6   0  11        0.09        2.83     10.25 o 
   7   0  11        0.20        4.07     45.24 o 
   8   0  11       31.71       32.91     48.14 o 
   0   1  11      845.10      815.76     56.78 o 
   1   1  11      671.24      623.83     22.65 o 
   2   1  11      366.38      380.23     19.70 o 
   3   1  11      138.31      149.66      9.95 o 
   4   1  11      728.20      683.66     12.82 o 
   5   1  11        1.50        4.22      2.96 o 
   6   1  11       59.02       71.79     30.44 o 
   7   1  11       14.65       27.44      7.70 o 
   8   1  11       93.68       77.13     12.10 o 
   0   2  11      173.26      187.12     32.88 o 
   1   2  11      336.47      325.12     10.14 o 
   2   2  11      133.59      124.38     14.90 o 
   3   2  11      181.57      194.61     23.21 o 
   4   2  11      445.42      432.00     10.61 o 
   5   2  11      290.11      276.78     27.09 o 
   6   2  11       26.76       38.75     17.43 o 
   7   2  11       62.99       73.95     26.49 o 
   8   2  11      112.27      127.08     36.32 o 
   0   3  11       50.37       93.76     32.51 o 
   1   3  11       29.49       34.71      7.08 o 
   2   3  11      844.38      846.04     38.25 o 
   3   3  11       68.30       66.30      6.65 o 
   4   3  11      212.59      181.64      9.04 o 
   5   3  11      100.74      110.10      3.39 o 
   6   3  11       22.04       24.50      4.89 o 
   7   3  11       83.92       87.11     23.93 o 
   0   4  11      168.85      200.55     22.29 o 
   1   4  11      216.03      196.63     27.71 o 
   2   4  11      346.54      337.09     14.17 o 
   3   4  11      197.23      212.38     29.51 o 
   4   4  11      229.60      214.91     30.92 o 
   5   4  11       99.44      138.79     20.76 o 
   6   4  11      148.45      129.01     12.42 o 
   7   4  11       38.96       46.90     18.55 o 
   0   5  11       20.59       16.71      4.42 o 
   1   5  11      386.62      386.51     22.66 o 
   2   5  11      655.10      690.88     20.33 o 
   3   5  11      126.55      163.40     14.60 o 
   4   5  11      296.97      301.23     15.42 o 
   5   5  11       55.52       86.12     15.59 o 
   6   5  11       68.21       75.82     19.65 o 
   7   5  11       25.32       38.67     28.13 o 
   0   6  11      166.97      148.68     56.52 o 
   1   6  11      298.40      384.69     27.74 o 
   2   6  11      153.55      198.28     13.02 o 
   3   6  11      126.68      195.64     26.53 o 
   4   6  11      206.66      227.31     12.55 o 
   5   6  11      100.98      175.78     26.80 o 
   6   6  11       21.85       25.07     11.24 o 
   7   6  11      191.94      180.76     22.86 o 
   0   7  11      310.60      356.27     39.97 o 
   1   7  11       67.83      112.35     19.95 o 
   2   7  11      542.27      498.97     22.30 o 
   3   7  11      143.60      148.07     12.71 o 
   4   7  11      269.41      305.04     13.42 o 
   5   7  11      251.71      234.77     17.51 o 
   6   7  11       16.16       29.53     20.37 o 
   7   7  11       10.12       11.16      2.86 o 
   0   8  11      128.61      121.16     20.25 o 
   1   8  11      969.56      895.10     72.12 o 
   2   8  11       40.92       66.97     16.87 o 
   3   8  11      178.00      172.86     17.26 o 
   4   8  11       89.09       88.06      3.18 o 
   5   8  11       66.72       77.19     11.38 o 
   6   8  11       48.08       36.30      5.39 o 
   7   8  11       25.60       37.49     19.10 o 
   0   9  11       78.65       78.96     27.66 o 
   1   9  11      545.93      530.54     19.13 o 
   2   9  11      315.07      320.51     16.04 o 
   3   9  11      134.16      133.82     12.73 o 
   4   9  11      476.89      470.52     13.79 o 
   5   9  11      131.88      124.41     14.37 o 
   6   9  11       14.39       36.55     23.66 o 
   7   9  11       13.17       16.02      4.73 o 
   0  10  11        7.24       13.10     34.33 o 
   1  10  11      235.63      232.03     12.04 o 
   2  10  11      596.87      552.75     11.89 o 
   3  10  11       39.32       38.06      5.98 o 
   4  10  11       66.05       81.68     10.78 o 
   5  10  11      158.96      172.66     12.44 o 
   6  10  11       12.16       34.07     15.99 o 
   0  11  11      535.84      467.34     34.02 o 
   1  11  11      405.02      405.97     22.12 o 
   2  11  11      288.00      362.80     22.63 o 
   3  11  11      308.60      361.95     32.00 o 
   4  11  11       93.86      111.62     24.77 o 
   5  11  11       10.64       18.09      8.61 o 
   6  11  11       36.33       43.78      4.87 o 
   0  12  11      970.92      931.17     23.15 o 
   1  12  11       41.22       39.40      4.04 o 
   2  12  11      163.34      235.35     25.62 o 
   3  12  11      133.95      128.86     11.22 o 
   4  12  11        0.08        2.45      8.83 o 
   5  12  11      171.76      236.57     25.39 o 
   6  12  11       40.88       40.59     16.64 o 
   0  13  11      576.03      492.72     31.03 o 
   1  13  11      331.91      313.81     11.53 o 
   2  13  11       79.72       69.54      6.52 o 
   3  13  11       44.63       44.94      4.94 o 
   4  13  11       68.85       81.10     22.54 o 
   5  13  11       93.09       80.41     18.26 o 
   6  13  11        0.39        4.25      7.52 o 
   0  14  11        0.06        4.41      8.86 o 
   1  14  11      315.86      289.03     17.40 o 
   2  14  11        9.05       38.86     20.85 o 
   3  14  11        9.29       17.83     10.15 o 
   4  14  11       33.69       29.57     10.92 o 
   5  14  11      116.10      111.33      7.91 o 
   0  15  11        4.53       24.12     34.74 o 
   1  15  11      202.03      229.78     13.31 o 
   2  15  11       45.93       39.24     25.27 o 
   3  15  11       51.31       43.88      7.78 o 
   4  15  11       75.12       77.24     18.20 o 
   5  15  11       46.02       35.90      7.33 o 
   0  16  11       13.02       38.14     38.56 o 
   1  16  11       12.87       43.39     29.54 o 
   2  16  11       29.41       52.01     17.34 o 
   3  16  11       37.10       34.75      5.96 o 
   4  16  11       87.58       99.25      7.87 o 
   0  17  11       71.27       66.15     11.17 o 
   1  17  11        5.91       24.51     17.67 o 
   2  17  11       79.57      151.65     24.94 o 
   3  17  11       28.21       41.55     20.25 o 
   4  17  11      164.71      156.74     24.13 o 
   0  18  11        0.39       10.14     35.50 o 
   1  18  11      113.11      106.61     15.77 o 
   2  18  11       85.15       76.53     15.94 o 
   3  18  11       42.94       77.22     38.26 o 
   0  19  11      115.05      122.03     69.95 o 
   1  19  11       33.83       56.22     30.04 o 
   2  19  11       23.28       35.28     15.08 o 
   0   0  12      102.94      109.05     10.11 o 
   1   0  12        0.34       10.83     14.85 o 
   2   0  12      344.17      365.79     14.73 o 
   3   0  12        8.05        7.87      3.20 o 
   4   0  12      357.07      369.40     38.11 o 
   5   0  12      271.23      322.76     23.69 o 
   6   0  12       15.71       11.66     52.84 o 
   7   0  12        3.70        3.03     24.04 o 
   0   1  12        2.95        2.90      2.93 o 
   1   1  12      385.79      368.62     14.26 o 
   2   1  12      463.64      441.17     18.26 o 
   3   1  12      250.45      293.24     11.60 o 
   4   1  12      720.69      653.18     17.91 o 
   5   1  12      248.47      214.80     26.68 o 
   6   1  12      122.23      114.72     27.49 o 
   7   1  12       51.78       80.53     26.57 o 
   0   2  12       91.80      203.53     36.63 o 
   1   2  12      523.08      517.16     20.60 o 
   2   2  12       73.94       82.54      8.36 o 
   3   2  12        5.66       25.91     11.09 o 
   4   2  12      101.17       91.13      5.62 o 
   5   2  12        5.70       13.72      9.10 o 
   6   2  12      254.99      294.59     17.49 o 
   7   2  12       13.53       20.16     24.71 o 
   0   3  12      149.78      142.88     48.18 o 
   1   3  12      177.80      194.53     14.61 o 
   2   3  12      581.87      595.59     19.61 o 
   3   3  12       81.04       80.15      7.90 o 
   4   3  12       36.71       43.03      3.80 o 
   5   3  12      231.83      214.05     26.03 o 
   6   3  12       17.96       22.18      8.97 o 
   7   3  12       10.88       10.63     33.74 o 
   0   4  12      240.09      244.78     40.30 o 
   1   4  12      192.54      224.40      8.73 o 
   2   4  12      118.99      198.42     16.13 o 
   3   4  12       79.73       84.75      6.28 o 
   4   4  12      252.83      268.82     28.66 o 
   5   4  12      170.40      171.05     11.20 o 
   6   4  12        2.15       17.43      9.28 o 
   7   4  12       13.20       14.72      5.98 o 
   0   5  12       25.40       22.59      7.97 o 
   1   5  12      496.21      504.08     14.42 o 
   2   5  12      508.74      510.57     16.97 o 
   3   5  12      307.25      322.00     18.56 o 
   4   5  12       14.94       20.58     10.98 o 
   5   5  12      138.50      186.02     16.46 o 
   6   5  12      109.87       93.10      4.91 o 
   7   5  12      115.42      104.17      8.43 o 
   0   6  12      645.90      650.07     19.66 o 
   1   6  12        8.03       12.29      2.89 o 
   2   6  12      157.76      157.43     16.42 o 
   3   6  12       42.31       51.55     17.89 o 
   4   6  12      152.06      184.64      9.87 o 
   5   6  12       98.38       85.72      7.81 o 
   6   6  12       11.13       10.99      8.04 o 
   7   6  12       18.52       19.34      7.45 o 
   0   7  12      130.84      135.09     35.71 o 
   1   7  12      536.80      560.75     19.14 o 
   2   7  12       22.88       32.12      6.40 o 
   3   7  12       51.73       74.07      7.38 o 
   4   7  12       31.94       37.72      6.46 o 
   5   7  12      115.49      129.24     13.31 o 
   6   7  12       11.86       46.90     24.68 o 
   7   7  12        9.72       17.56      8.89 o 
   0   8  12        3.78        4.92      2.57 o 
   1   8  12      137.83      127.47      8.83 o 
   2   8  12      489.61      413.30     27.87 o 
   3   8  12      112.69      133.82     14.82 o 
   4   8  12      164.97      202.99     13.59 o 
   5   8  12       26.87       37.24     11.97 o 
   6   8  12       36.99       36.26      7.36 o 
   7   8  12        1.21       10.45     11.22 o 
   0   9  12       17.57       28.04     15.65 o 
   1   9  12      567.37      578.20     13.12 o 
   2   9  12      136.91      159.34     15.94 o 
   3   9  12      106.11      131.27     11.27 o 
   4   9  12      233.27      282.86     24.79 o 
   5   9  12       48.45       48.93     12.21 o 
   6   9  12        9.63       12.35      4.16 o 
   0  10  12      352.93      333.40     22.39 o 
   1  10  12      182.48      216.68     19.85 o 
   2  10  12        5.55       18.49      5.42 o 
   3  10  12       59.73       78.68     10.47 o 
   4  10  12        6.25       16.68     10.72 o 
   5  10  12       29.63       34.82      8.36 o 
   6  10  12       68.82       66.97      1.68 o 
   0  11  12       10.38        8.36      2.01 o 
   1  11  12     1452.07     1321.43     49.13 o 
   2  11  12       77.44       78.02      5.94 o 
   3  11  12       62.69       60.63      7.25 o 
   4  11  12       57.88       56.48     12.00 o 
   5  11  12       85.94      101.57     16.65 o 
   6  11  12       39.46       64.09     24.24 o 
   0  12  12       40.43       54.19     13.98 o 
   1  12  12      152.32      152.46     21.93 o 
   2  12  12        0.70        7.35     11.18 o 
   3  12  12       24.69       26.33      4.82 o 
   4  12  12       50.06       57.21      9.69 o 
   5  12  12       86.71      119.52     25.78 o 
   6  12  12       14.93       23.54      9.92 o 
   0  13  12      197.45      292.04     42.78 o 
   1  13  12       74.20      102.33     15.47 o 
   2  13  12      429.22      409.15     12.27 o 
   3  13  12       28.03       33.91      6.15 o 
   4  13  12       74.41       64.98     25.15 o 
   5  13  12       28.58       27.11     10.36 o 
   0  14  12      368.16      319.48     13.44 o 
   1  14  12      189.82      217.21     15.92 o 
   2  14  12      275.33      233.96     26.61 o 
   3  14  12       93.73       86.10     12.54 o 
   4  14  12       85.18       91.46     16.24 o 
   5  14  12        2.88       12.43      5.22 o 
   0  15  12       25.79       37.50     10.15 o 
   1  15  12       71.59       83.61     16.70 o 
   2  15  12       12.19       19.34      6.74 o 
   3  15  12       42.83       66.43     22.72 o 
   4  15  12       97.95       87.90     21.36 o 
   0  16  12        3.62        1.86      7.99 o 
   1  16  12       13.15       15.77      7.55 o 
   2  16  12       42.51       43.70      7.42 o 
   3  16  12       22.35       29.64     14.91 o 
   4  16  12       77.54       85.29     18.47 o 
   0  17  12        1.39        2.49      8.42 o 
   1  17  12      197.11      219.99     23.95 o 
   2  17  12       25.59       19.27      5.65 o 
   3  17  12       44.36       56.66     27.22 o 
   0  18  12       12.56        8.79      4.67 o 
   1  18  12       94.15       78.56     14.86 o 
   2  18  12       51.07       44.01      8.41 o 
   0  19  12        3.11       36.85     52.84 o 
   1  19  12       58.17       63.03     13.40 o 
   1   0  13      205.17      246.46     35.56 o 
   2   0  13       13.80       20.00     16.52 o 
   3   0  13      344.76      365.61     25.83 o 
   4   0  13       15.58       19.01     32.42 o 
   5   0  13      521.09      493.83     18.17 o 
   6   0  13        3.10        2.07     17.68 o 
   7   0  13       48.80       54.16     32.95 o 
   0   1  13     1410.02     1590.51     51.44 o 
   1   1  13      479.65      510.50     12.82 o 
   2   1  13      249.24      324.79     19.23 o 
   3   1  13      225.06      259.88     17.67 o 
   4   1  13      138.76      142.10     19.12 o 
   5   1  13      161.46      163.90      7.16 o 
   6   1  13      110.41      102.10     35.22 o 
   7   1  13       55.95       62.61      7.34 o 
   0   2  13        0.28       11.63      9.49 o 
   1   2  13       54.01       62.89      8.42 o 
   2   2  13       53.48       65.04      7.23 o 
   3   2  13      460.35      474.65     14.22 o 
   4   2  13      173.81      171.24     27.68 o 
   5   2  13      137.78      191.86     24.56 o 
   6   2  13       18.08       25.60     21.22 o 
   7   2  13       72.88       72.89      6.71 o 
   0   3  13      229.87      294.24     27.31 o 
   1   3  13       72.35      112.80     13.99 o 
   2   3  13       89.61       94.30     12.57 o 
   3   3  13      156.14      148.60     12.17 o 
   4   3  13       93.97      118.60     13.19 o 
   5   3  13      347.97      356.51     16.26 o 
   6   3  13       75.05       71.97     18.92 o 
   7   3  13       22.03       25.24     52.83 o 
   0   4  13       65.56       94.41     19.85 o 
   1   4  13     1348.81     1330.51     63.41 o 
   2   4  13      346.45      351.00     16.52 o 
   3   4  13      450.63      382.97     15.63 o 
   4   4  13      414.61      396.59     39.20 o 
   5   4  13       53.71       54.12      5.16 o 
   6   4  13        1.95        8.51     15.17 o 
   7   4  13       43.74       42.03      9.59 o 
   0   5  13       11.31       15.00      3.87 o 
   1   5  13       83.62      105.18     10.85 o 
   2   5  13       94.19      132.68     13.14 o 
   3   5  13      412.93      345.39     19.65 o 
   4   5  13        9.39       17.33      8.00 o 
   5   5  13      163.64      163.04     16.56 o 
   6   5  13       11.86       17.74     20.63 o 
   7   5  13       70.83       81.58      8.16 o 
   0   6  13       13.21       84.54     32.38 o 
   1   6  13      190.74      224.51      9.19 o 
   2   6  13      212.16      216.36     12.10 o 
   3   6  13        2.40        8.94      4.82 o 
   4   6  13       54.76       48.19      4.63 o 
   5   6  13      192.26      193.33     14.70 o 
   6   6  13      254.51      220.88     30.88 o 
   7   6  13       22.70       15.67      4.18 o 
   0   7  13     1670.83     1706.90     44.84 o 
   1   7  13      110.47      118.06      9.54 o 
   2   7  13      194.63      200.27     11.22 o 
   3   7  13      316.68      338.78     14.97 o 
   4   7  13      233.56      205.78     37.00 o 
   5   7  13       50.84       71.16     15.15 o 
   6   7  13       40.58       40.85     21.98 o 
   7   7  13       86.17       79.23     10.34 o 
   0   8  13      182.79      190.39     19.96 o 
   1   8  13      299.78      322.59     19.29 o 
   2   8  13       70.84       81.39      8.69 o 
   3   8  13       80.16       84.98      7.67 o 
   4   8  13       72.83       83.10     10.17 o 
   5   8  13       12.67       14.11      7.14 o 
   6   8  13       61.19       65.55     18.03 o 
   0   9  13       25.90       33.87      7.38 o 
   1   9  13      103.77      126.00      9.10 o 
   2   9  13      236.19      216.03     14.82 o 
   3   9  13      124.13      150.36     15.84 o 
   4   9  13       80.09       81.33     11.87 o 
   5   9  13       91.65      129.14     25.09 o 
   6   9  13       89.28       95.32     11.44 o 
   0  10  13      451.17      454.41     22.84 o 
   1  10  13      425.37      403.62     15.85 o 
   2  10  13       34.65       41.15      8.72 o 
   3  10  13      538.26      501.69     14.87 o 
   4  10  13       33.94       28.87      7.60 o 
   5  10  13       20.41       32.73     11.40 o 
   6  10  13        2.86       22.31     21.51 o 
   0  11  13        1.07        9.21     26.77 o 
   1  11  13       53.74       66.44     12.25 o 
   2  11  13      671.50      561.42     13.42 o 
   3  11  13        1.73       20.26     19.41 o 
   4  11  13       15.86       18.27      5.02 o 
   5  11  13       41.52       53.14     12.07 o 
   6  11  13        2.70        4.11     20.61 o 
   0  12  13        0.73       33.44     32.25 o 
   1  12  13      276.58      247.95     14.21 o 
   2  12  13       47.79       64.80     24.47 o 
   3  12  13       63.29       54.36     10.04 o 
   4  12  13       38.95       51.55     14.97 o 
   5  12  13       57.99       62.64     17.57 o 
   0  13  13      425.31      395.93     19.00 o 
   1  13  13       64.38       53.75     16.60 o 
   2  13  13      100.82      158.71     22.76 o 
   3  13  13       85.99       87.50     10.78 o 
   4  13  13       15.95       25.25     18.50 o 
   5  13  13        3.24       16.45      4.62 o 
   0  14  13        0.02        6.76     39.55 o 
   1  14  13       44.12       43.72      6.70 o 
   2  14  13       41.10       50.74     11.56 o 
   3  14  13       23.53       33.90     15.04 o 
   4  14  13        2.41        8.33      7.28 o 
   5  14  13       13.25       14.44     10.63 o 
   0  15  13       14.31       32.89     17.99 o 
   1  15  13      135.67      123.40     14.46 o 
   2  15  13       49.65       59.87     13.98 o 
   3  15  13       10.06       22.92     13.99 o 
   4  15  13       32.35       27.80      8.99 o 
   0  16  13        0.27        6.20     23.63 o 
   1  16  13       21.75       34.76      4.80 o 
   2  16  13      148.54      128.37     10.88 o 
   3  16  13        6.72       11.80     12.12 o 
   0  17  13       41.29       36.05     15.51 o 
   1  17  13       58.45       58.84      9.01 o 
   2  17  13       59.60       65.17     13.83 o 
   3  17  13      148.82      154.49     17.89 o 
   0  18  13       28.29       52.91     19.47 o 
   1  18  13       31.09       29.04     18.43 o 
   2  18  13        5.46       19.30     24.00 o 
   0   0  14      304.93      334.32     21.81 o 
   1   0  14      105.73      136.97     20.60 o 
   2   0  14      482.59      487.26     18.35 o 
   3   0  14      291.67      273.28     17.52 o 
   4   0  14     1031.23      994.68     26.63 o 
   5   0  14        0.48       10.34      7.59 o 
   6   0  14        1.31       29.33     82.17 o 
   7   0  14       10.65       27.59      7.40 o 
   0   1  14       60.95       66.32      4.32 o 
   1   1  14      196.78      205.82     17.83 o 
   2   1  14       56.48       58.45      7.37 o 
   3   1  14       34.25       32.72      5.75 o 
   4   1  14       91.30       83.05      5.40 o 
   5   1  14      155.49      184.28     27.04 o 
   6   1  14        4.13        2.48      3.27 o 
   7   1  14       26.53       30.13     31.08 o 
   0   2  14      225.21      240.68     16.09 o 
   1   2  14      390.55      416.44     23.79 o 
   2   2  14       39.96       50.85      4.93 o 
   3   2  14       35.78       51.78     10.43 o 
   4   2  14      316.64      305.77     23.94 o 
   5   2  14      173.79      194.83     20.11 o 
   6   2  14       46.83       55.65     15.03 o 
   7   2  14       24.73       27.88     25.24 o 
   0   3  14      744.50      705.86     18.42 o 
   1   3  14      422.86      397.60     22.33 o 
   2   3  14       90.64      113.43     13.58 o 
   3   3  14       58.68       88.81     22.00 o 
   4   3  14      148.60      181.52     13.90 o 
   5   3  14       48.35       51.90      3.76 o 
   6   3  14       63.57       70.79      5.26 o 
   7   3  14       68.57       83.39     20.54 o 
   0   4  14        2.70       16.30     28.70 o 
   1   4  14       91.17      120.92      7.75 o 
   2   4  14        9.61       33.54     31.71 o 
   3   4  14       66.45       64.88     10.92 o 
   4   4  14      117.53      145.42     20.34 o 
   5   4  14       81.24       88.92      3.83 o 
   6   4  14       47.44       60.56     16.45 o 
   7   4  14       29.31       48.79     16.43 o 
   0   5  14       81.43       72.51      8.37 o 
   1   5  14       43.47       47.33      4.64 o 
   2   5  14       36.51       36.20      4.71 o 
   3   5  14      164.16      170.63     20.92 o 
   4   5  14       36.33       43.63      6.86 o 
   5   5  14        9.80       12.82      7.09 o 
   6   5  14       30.44       32.49      3.26 o 
   7   5  14       69.92       57.55      6.51 o 
   0   6  14       35.13       57.22     20.19 o 
   1   6  14      122.68      110.89     11.83 o 
   2   6  14       47.59       61.34     13.64 o 
   3   6  14       61.28       47.47      4.47 o 
   4   6  14       57.29       49.63      8.03 o 
   5   6  14       13.48       19.03     14.84 o 
   6   6  14        6.88       23.22     10.32 o 
   0   7  14       90.75      141.29     20.15 o 
   1   7  14      102.91      128.07     14.61 o 
   2   7  14      805.98      710.46     27.98 o 
   3   7  14       51.05       68.93     14.50 o 
   4   7  14      186.15      177.20     15.72 o 
   5   7  14       11.93       10.92      9.79 o 
   6   7  14        8.41        6.40     14.59 o 
   0   8  14       61.01       82.91     29.72 o 
   1   8  14      511.80      480.94     13.06 o 
   2   8  14       25.68       24.37      8.30 o 
   3   8  14      644.10      600.28     11.13 o 
   4   8  14       92.23       97.30     18.46 o 
   5   8  14        7.26       19.43     35.75 o 
   6   8  14       70.60       58.11      8.42 o 
   0   9  14        9.04       30.55     19.60 o 
   1   9  14       15.76       15.71      2.01 o 
   2   9  14      223.32      242.80     13.71 o 
   3   9  14      112.28       99.11     12.25 o 
   4   9  14       88.35       92.79      7.46 o 
   5   9  14       17.33       11.07      3.58 o 
   6   9  14       18.25       29.11     15.72 o 
   0  10  14       72.80       67.87      4.41 o 
   1  10  14      211.94      178.00     21.66 o 
   2  10  14       34.25       66.98     16.11 o 
   3  10  14       55.36       61.88     19.44 o 
   4  10  14       30.17       38.51     10.08 o 
   5  10  14       40.54       59.88     29.30 o 
   6  10  14        2.62       22.25     17.15 o 
   0  11  14       67.15       66.04     12.79 o 
   1  11  14       22.54       31.79      7.37 o 
   2  11  14      104.58      136.74     15.12 o 
   3  11  14       11.00       34.27     13.22 o 
   4  11  14       83.34       85.29     16.20 o 
   5  11  14      169.49      157.37     14.49 o 
   0  12  14      516.13      475.08     14.92 o 
   1  12  14      184.49      195.68     17.01 o 
   2  12  14      139.61      129.87     21.38 o 
   3  12  14       70.19       69.58     13.19 o 
   4  12  14       73.61      119.53     31.72 o 
   5  12  14       15.65       21.43     17.63 o 
   0  13  14       65.18       83.31     26.10 o 
   1  13  14      239.96      227.29     20.44 o 
   2  13  14      323.20      264.03     44.17 o 
   3  13  14       50.69       55.27      9.04 o 
   4  13  14       40.67       31.94      4.65 o 
   5  13  14       16.33       33.43     14.68 o 
   0  14  14       73.51       89.67     18.78 o 
   1  14  14       44.77       51.54     20.63 o 
   2  14  14       47.79       42.65     11.14 o 
   3  14  14       23.05       39.31     19.62 o 
   4  14  14       46.90       54.30     25.11 o 
   0  15  14        1.65       20.21     30.83 o 
   1  15  14       18.64       27.99      6.89 o 
   2  15  14       43.43       60.32     16.47 o 
   3  15  14       52.55       56.02     14.79 o 
   4  15  14       34.98       59.89     25.08 o 
   0  16  14       78.10       80.54     14.77 o 
   1  16  14       66.35       63.84     15.19 o 
   2  16  14       20.74       18.81      1.09 o 
   3  16  14       28.29       28.22      9.66 o 
   0  17  14        0.62        6.51     25.33 o 
   1  17  14       30.97       23.51     11.31 o 
   2  17  14       30.35       56.07     14.18 o 
   0  18  14        0.60        5.27     21.43 o 
   1   0  15      492.40      469.62     37.32 o 
   2   0  15       32.17       32.17     14.76 o 
   3   0  15      575.89      544.32     48.36 o 
   4   0  15        1.46        8.66     11.11 o 
   5   0  15      165.10      213.62     30.53 o 
   6   0  15       16.41       36.48     89.13 o 
   7   0  15        3.55        6.00     19.00 o 
   0   1  15       40.10       45.89      5.87 o 
   1   1  15       67.74       72.86     19.21 o 
   2   1  15      247.67      242.03     27.91 o 
   3   1  15      614.07      555.35      9.35 o 
   4   1  15      479.63      505.57     15.89 o 
   5   1  15       42.18       70.36     19.44 o 
   6   1  15       48.50       56.56     10.07 o 
   7   1  15       33.57       31.22      1.36 o 
   0   2  15        0.43       24.98     45.01 o 
   1   2  15      905.54      890.48     15.21 o 
   2   2  15      738.05      742.49     18.94 o 
   3   2  15       55.73       53.18      5.76 o 
   4   2  15      173.31      194.21     14.18 o 
   5   2  15       27.50       43.25      9.18 o 
   6   2  15       86.45       77.01      3.89 o 
   7   2  15       41.11       44.99     11.54 o 
   0   3  15        2.15        6.46     11.56 o 
   1   3  15      428.21      394.25     26.27 o 
   2   3  15      407.21      383.13     12.06 o 
   3   3  15       63.89       67.46     11.84 o 
   4   3  15      144.15      206.15     19.57 o 
   5   3  15        1.95       10.87     19.93 o 
   6   3  15       23.98       30.70     28.36 o 
   7   3  15       19.81       40.66     30.73 o 
   0   4  15      986.22     1081.00     26.59 o 
   1   4  15      138.71      188.84     26.01 o 
   2   4  15      147.26      125.17     15.87 o 
   3   4  15       45.53       45.30      5.14 o 
   4   4  15       25.83       29.14     10.38 o 
   5   4  15       43.38       46.35      9.29 o 
   6   4  15       23.87       34.23      4.22 o 
   0   5  15        1.32        5.59      4.44 o 
   1   5  15       27.15       46.04     27.77 o 
   2   5  15      709.14      646.12     10.09 o 
   3   5  15      221.46      238.35     12.91 o 
   4   5  15       14.01       23.32     16.69 o 
   5   5  15       15.44       16.31      3.43 o 
   6   5  15        1.10       16.91     17.52 o 
   0   6  15       67.72       79.99     21.89 o 
   1   6  15      526.60      445.07     10.81 o 
   2   6  15      294.91      288.14     10.80 o 
   3   6  15       11.29       14.60     18.64 o 
   4   6  15      192.37      205.71     23.30 o 
   5   6  15      222.22      201.93     12.84 o 
   6   6  15        0.65        3.90      8.56 o 
   0   7  15      295.94      298.86     33.71 o 
   1   7  15       62.02       64.62      8.25 o 
   2   7  15       27.90       43.25     12.26 o 
   3   7  15      312.01      300.51     13.51 o 
   4   7  15       98.52       88.80      5.58 o 
   5   7  15      101.99       83.69      9.90 o 
   6   7  15       65.81       67.28     15.89 o 
   0   8  15        0.50       15.77     22.92 o 
   1   8  15      446.21      404.73     21.53 o 
   2   8  15       12.92       12.28      3.67 o 
   3   8  15       25.66       31.00     13.17 o 
   4   8  15       80.26       86.42     13.23 o 
   5   8  15      160.15      190.95     13.86 o 
   6   8  15       15.97       20.06      7.88 o 
   0   9  15        3.77        7.00      2.78 o 
   1   9  15      113.13       95.69     10.23 o 
   2   9  15       49.54       53.54      4.94 o 
   3   9  15      165.15      167.03      8.29 o 
   4   9  15       45.48       74.33     10.57 o 
   5   9  15       35.83       40.86     30.96 o 
   6   9  15       54.11       55.69     13.02 o 
   0  10  15      297.58      310.10     21.21 o 
   1  10  15       16.65       17.87      3.13 o 
   2  10  15      170.52      177.94     26.43 o 
   3  10  15      317.59      286.75     11.51 o 
   4  10  15       46.82       55.90      8.05 o 
   5  10  15        0.93        9.79     13.42 o 
   0  11  15      167.05      126.38     33.02 o 
   1  11  15       17.54       26.30     17.50 o 
   2  11  15      132.65      120.17     12.12 o 
   3  11  15       49.95       49.10      5.07 o 
   4  11  15       23.50       37.10      6.53 o 
   5  11  15        8.63       11.70      3.05 o 
   0  12  15       76.45      109.01     30.72 o 
   1  12  15       38.14       39.55      4.94 o 
   2  12  15      201.08      173.66     42.70 o 
   3  12  15       17.96       23.53     20.15 o 
   4  12  15       42.13       37.39      5.35 o 
   5  12  15       12.95       18.65     10.18 o 
   0  13  15       35.62       46.42     18.08 o 
   1  13  15       32.11       42.70      7.50 o 
   2  13  15       59.83       62.96      7.04 o 
   3  13  15       15.02       20.34      8.90 o 
   4  13  15       16.02       46.28     21.65 o 
   0  14  15       33.79       43.26     27.77 o 
   1  14  15      119.29      177.69     16.92 o 
   2  14  15       61.69       76.30      8.85 o 
   3  14  15       22.16       26.00     10.19 o 
   4  14  15        1.11       11.17     11.04 o 
   0  15  15       40.71       59.53     27.22 o 
   1  15  15        4.88        4.26      3.36 o 
   2  15  15        7.16        7.71     17.59 o 
   3  15  15        3.53       14.71     11.17 o 
   0  16  15        0.22        7.10     25.13 o 
   1  16  15       46.33       52.78     13.50 o 
   2  16  15        8.64       18.05     12.73 o 
   0  17  15       55.62       44.79     25.99 o 
   1  17  15       26.84       31.63      7.03 o 
   0   0  16       26.08       27.26     10.53 o 
   1   0  16      283.52      302.93     29.80 o 
   2   0  16       68.08       81.45     13.28 o 
   3   0  16       84.89      106.77     15.51 o 
   4   0  16      157.21      177.59     14.48 o 
   5   0  16        0.06        7.84     16.38 o 
   6   0  16        0.36        6.02     30.09 o 
   0   1  16      129.95      130.38     33.28 o 
   1   1  16      373.18      351.15     26.79 o 
   2   1  16      289.68      326.20     18.65 o 
   3   1  16       41.08       74.70     19.44 o 
   4   1  16      352.91      359.60     23.78 o 
   5   1  16       13.10       17.82     10.10 o 
   6   1  16       67.15       70.48     23.87 o 
   0   2  16      114.47      108.76     15.42 o 
   1   2  16      302.65      281.82     18.36 o 
   2   2  16       12.18       31.72     30.27 o 
   3   2  16      100.47      103.01      8.62 o 
   4   2  16       33.09       43.02     12.20 o 
   5   2  16      207.52      202.76     16.81 o 
   6   2  16       11.32       18.49     14.02 o 
   0   3  16        6.94       22.18     56.97 o 
   1   3  16       11.86       27.48      7.07 o 
   2   3  16       89.91      107.88      9.65 o 
   3   3  16      128.97      146.30     24.37 o 
   4   3  16        4.95       14.08      6.27 o 
   5   3  16       62.63       57.05     11.24 o 
   6   3  16       11.04       18.21     13.88 o 
   0   4  16      300.48      312.29      7.55 o 
   1   4  16     1332.87     1346.06     92.00 o 
   2   4  16       37.33       34.51     11.72 o 
   3   4  16      111.96      111.79     20.64 o 
   4   4  16      104.30       90.04      7.37 o 
   5   4  16        7.02        6.66      8.38 o 
   6   4  16       39.30       61.24     17.15 o 
   0   5  16        0.28        0.65     33.24 o 
   1   5  16      250.48      242.76     26.74 o 
   2   5  16       57.47       54.90     15.23 o 
   3   5  16       70.46       91.66     30.64 o 
   4   5  16       13.93       24.07     18.93 o 
   5   5  16        4.19       16.12     10.58 o 
   6   5  16       20.71       28.37     14.77 o 
   0   6  16      595.14      607.48     39.53 o 
   1   6  16       65.09       62.26      4.04 o 
   2   6  16        8.09       12.06      3.66 o 
   3   6  16      396.21      354.05     23.19 o 
   4   6  16       84.08       92.28      6.66 o 
   5   6  16        3.58       10.87     16.49 o 
   6   6  16        7.19       23.01     21.52 o 
   0   7  16       39.03       53.48     28.02 o 
   1   7  16       22.81       46.75     20.84 o 
   2   7  16      171.99      231.02     22.68 o 
   3   7  16      138.08      160.07     20.76 o 
   4   7  16       59.60       60.00     11.90 o 
   5   7  16        4.67       19.90     14.76 o 
   6   7  16       93.63      106.41     17.47 o 
   0   8  16        8.10        6.73      1.69 o 
   1   8  16      257.39      270.53     19.58 o 
   2   8  16       86.88       98.19     40.18 o 
   3   8  16      229.40      222.18     15.66 o 
   4   8  16       13.18       14.79      7.81 o 
   5   8  16       86.60       71.87      8.25 o 
   0   9  16        0.49        8.75      6.84 o 
   1   9  16       95.34       97.27      9.10 o 
   2   9  16       54.66       58.65      9.40 o 
   3   9  16      181.96      185.83     25.28 o 
   4   9  16      131.11      143.20     16.50 o 
   5   9  16        8.57       27.39     13.32 o 
   0  10  16       34.05       41.69     15.08 o 
   1  10  16       32.46       35.63      8.95 o 
   2  10  16       25.62       46.12     12.20 o 
   3  10  16      139.60      136.91      7.97 o 
   4  10  16       15.00       22.40     11.12 o 
   5  10  16      200.48      182.94     20.19 o 
   0  11  16       77.91      101.82     20.44 o 
   1  11  16      146.58      153.83     16.68 o 
   2  11  16       91.33       83.78     24.35 o 
   3  11  16       23.34       24.74     12.13 o 
   4  11  16       12.13       16.76     20.63 o 
   5  11  16       46.30       57.69     31.93 o 
   0  12  16       64.45       89.27     35.78 o 
   1  12  16       87.38      114.88     14.50 o 
   2  12  16       18.07       12.51      1.53 o 
   3  12  16        3.55        4.76      6.80 o 
   4  12  16       92.03       89.03     31.10 o 
   0  13  16        0.00        7.02     12.78 o 
   1  13  16        9.09       13.13      2.55 o 
   2  13  16      176.14      190.15     17.03 o 
   3  13  16        5.48        5.46      2.73 o 
   4  13  16       72.19       60.80     16.16 o 
   0  14  16       15.62       15.37     30.51 o 
   1  14  16       14.37       19.82     14.43 o 
   2  14  16      116.65      110.57     10.16 o 
   3  14  16       15.16       30.40     26.09 o 
   0  15  16       17.25       50.06     21.25 o 
   1  15  16       57.61       84.26     13.39 o 
   2  15  16       28.23       45.49      8.24 o 
   0  16  16       23.75       36.46     11.30 o 
   1  16  16       23.45       19.19     12.24 o 
   1   0  17       79.52       82.78     15.70 o 
   2   0  17      646.23      570.72     35.07 o 
   3   0  17      308.40      299.33     35.82 o 
   4   0  17        4.59       19.16      7.12 o 
   5   0  17        4.81        2.89      1.69 o 
   0   1  17      353.13      344.97     31.72 o 
   1   1  17      335.58      351.30     23.80 o 
   2   1  17       41.02       48.98      9.79 o 
   3   1  17      204.05      211.16     28.30 o 
   4   1  17       56.51       55.70      7.47 o 
   5   1  17       73.75       67.27     18.28 o 
   6   1  17       13.41       18.05      6.02 o 
   0   2  17      472.87      552.35     46.90 o 
   1   2  17       48.95       38.26     12.43 o 
   2   2  17      168.24      164.03     25.46 o 
   3   2  17       75.41       89.29     16.68 o 
   4   2  17       22.58       28.89     20.04 o 
   5   2  17       34.19       38.51      9.54 o 
   6   2  17       73.36       67.48     35.32 o 
   0   3  17      124.04      169.03     41.80 o 
   1   3  17        5.54       10.33      6.30 o 
   2   3  17      459.76      386.79     49.39 o 
   3   3  17      153.16      152.50     18.67 o 
   4   3  17       10.44       39.25     27.14 o 
   5   3  17       58.88       61.63     13.71 o 
   6   3  17       39.79       44.16     22.73 o 
   0   4  17     1103.18      993.33    220.56 o 
   1   4  17      865.03      768.09     25.52 o 
   2   4  17       42.10       46.83     16.53 o 
   3   4  17       55.09       69.40     21.22 o 
   4   4  17        9.98       29.80     18.49 o 
   5   4  17        6.63       12.14      5.10 o 
   6   4  17       17.56       14.38      1.68 o 
   0   5  17     1244.13     1211.26     52.08 o 
   1   5  17      114.49      164.05     17.72 o 
   2   5  17      237.40      314.87     35.19 o 
   3   5  17      282.67      313.42     20.78 o 
   4   5  17       33.22       31.36      7.53 o 
   5   5  17       30.10       62.08     26.19 o 
   6   5  17        6.61       15.16     20.60 o 
   0   6  17      495.93      466.53     23.77 o 
   1   6  17      287.17      258.36     14.87 o 
   2   6  17       38.24       49.05     15.45 o 
   3   6  17        0.04        3.42      7.61 o 
   4   6  17       13.90       31.98     17.09 o 
   5   6  17        3.84        7.73      7.38 o 
   0   7  17        4.43        8.08     39.72 o 
   1   7  17       79.53       83.10     32.65 o 
   2   7  17       75.31       64.87     12.47 o 
   3   7  17      338.41      377.51     12.05 o 
   4   7  17       63.26       54.01      7.99 o 
   5   7  17       51.73       56.04      7.66 o 
   0   8  17      102.77      118.29     41.56 o 
   1   8  17       21.29       34.83     31.86 o 
   2   8  17       40.54       42.08      7.09 o 
   3   8  17      258.60      281.60     22.88 o 
   4   8  17        7.81       10.39      5.90 o 
   5   8  17        4.80       31.76     32.77 o 
   0   9  17        0.02        1.81      5.56 o 
   1   9  17       14.47       20.46     10.40 o 
   2   9  17       49.76       45.59      5.35 o 
   3   9  17       78.05       64.24     11.36 o 
   4   9  17       57.84       48.79     15.55 o 
   5   9  17       50.87       53.95      7.92 o 
   0  10  17       59.44       82.46     17.53 o 
   1  10  17       47.00       41.53      7.53 o 
   2  10  17       29.51       41.10     19.09 o 
   3  10  17       31.42       33.13     10.71 o 
   4  10  17       25.44       38.66     11.53 o 
   0  11  17       44.29       48.10     12.78 o 
   1  11  17       51.32       60.46      9.51 o 
   2  11  17       10.54       19.44     19.27 o 
   3  11  17       17.71       17.73     14.13 o 
   4  11  17        5.04       11.02      3.28 o 
   0  12  17       54.92       63.79     19.42 o 
   1  12  17       21.20       40.05      9.91 o 
   2  12  17      117.22      166.21     24.73 o 
   3  12  17       77.34       73.71      9.45 o 
   4  12  17       57.61       50.82      5.24 o 
   0  13  17       25.81       28.07      7.44 o 
   1  13  17       60.39       73.97     16.88 o 
   2  13  17        7.90       14.38      5.12 o 
   3  13  17       12.74       30.95     24.51 o 
   0  14  17        0.41        0.00     30.64 o 
   1  14  17        6.97       16.67     10.75 o 
   2  14  17       12.85       19.03     31.24 o 
   0  15  17       17.35       34.28     13.89 o 
   1  15  17       23.36       27.95      5.84 o 
   0   0  18      120.45      231.84     73.71 o 
   1   0  18      222.92      200.00     12.38 o 
   2   0  18       69.74       79.81     23.59 o 
   3   0  18       12.54       24.80     53.82 o 
   4   0  18       90.57       72.05     16.95 o 
   5   0  18      212.35      219.23     26.24 o 
   0   1  18      306.02      348.36     54.78 o 
   1   1  18       51.51       54.11      7.42 o 
   2   1  18       32.89       38.54     10.71 o 
   3   1  18       94.02       95.18      4.17 o 
   4   1  18       19.58       20.47     19.42 o 
   5   1  18      143.81      130.50     18.69 o 
   6   1  18       14.41       37.23     65.62 o 
   0   2  18       30.81       25.04      4.51 o 
   1   2  18      356.51      285.63     20.43 o 
   2   2  18      176.93      156.29     12.42 o 
   3   2  18      108.76      102.44     22.36 o 
   4   2  18       51.01       81.64     18.49 o 
   5   2  18       44.30       44.35      9.07 o 
   6   2  18        9.15       29.90     77.66 o 
   0   3  18        6.18       13.95     19.40 o 
   1   3  18       63.59       70.61     12.24 o 
   2   3  18      150.70      130.45     11.43 o 
   3   3  18        7.20       30.20     14.24 o 
   4   3  18       66.65       78.41     34.03 o 
   5   3  18       39.05       48.60     22.48 o 
   0   4  18       32.35       39.42     37.62 o 
   1   4  18      282.71      293.94     23.04 o 
   2   4  18       71.57       79.92     22.21 o 
   3   4  18       23.13       39.49     11.64 o 
   4   4  18       79.32      101.07     31.28 o 
   5   4  18       33.31       57.28     52.49 o 
   0   5  18      128.49      105.08     57.50 o 
   1   5  18      205.19      203.88     31.55 o 
   2   5  18       26.19       25.05     10.08 o 
   3   5  18        4.86       13.36      7.06 o 
   4   5  18       82.74       69.61     25.98 o 
   5   5  18       37.77       52.84     24.78 o 
   0   6  18       66.60       71.66     24.34 o 
   1   6  18       32.35       53.55      4.27 o 
   2   6  18       24.47       24.02      4.62 o 
   3   6  18      202.37      166.67     20.28 o 
   4   6  18       33.16       57.17     20.40 o 
   5   6  18       34.14       27.62      7.44 o 
   0   7  18      197.24      180.61     11.94 o 
   1   7  18        5.00       27.57     26.84 o 
   2   7  18        0.77        9.48      9.86 o 
   3   7  18       34.82       65.19     23.81 o 
   4   7  18      157.23      157.27     21.20 o 
   5   7  18       42.71       54.10     18.39 o 
   0   8  18        1.20        6.93     26.27 o 
   1   8  18       10.54       16.36     42.59 o 
   2   8  18       28.60       31.08      7.17 o 
   3   8  18        8.15       21.56     18.05 o 
   4   8  18        6.21       14.82     15.31 o 
   5   8  18       38.48       34.88      9.17 o 
   0   9  18       32.64       54.18     20.90 o 
   1   9  18      150.37      108.14     17.43 o 
   2   9  18        3.38        3.61      8.54 o 
   3   9  18      104.77       98.78     17.19 o 
   4   9  18       86.54       61.72     11.57 o 
   0  10  18       39.25       41.53     25.24 o 
   1  10  18       10.03       15.24      2.35 o 
   2  10  18       58.66       57.78      4.92 o 
   3  10  18      158.49      212.45     28.94 o 
   4  10  18       77.06       62.27      7.71 o 
   0  11  18       28.85       39.39     42.09 o 
   1  11  18        9.11        6.41      7.06 o 
   2  11  18       10.80       25.29     18.00 o 
   3  11  18       40.45       55.42      9.53 o 
   4  11  18       12.76        6.00      3.07 o 
   0  12  18      140.81      151.53     25.71 o 
   1  12  18       16.45       28.29     12.03 o 
   2  12  18       62.89       54.21      3.39 o 
   3  12  18       18.09       20.30      5.21 o 
   0  13  18        0.00        9.51     41.61 o 
   1  13  18       33.87       45.18     11.77 o 
   2  13  18        3.27        6.60      6.79 o 
   0  14  18        2.88       15.14      6.14 o 
   1  14  18        3.98       13.51      9.13 o 
   1   0  19       30.49       41.60     13.34 o 
   2   0  19      155.04      200.83     38.45 o 
   3   0  19      175.59      267.57     42.70 o 
   4   0  19       23.48       32.25     27.12 o 
   5   0  19        0.04       10.91     81.42 o 
   0   1  19      240.86      281.27     30.24 o 
   1   1  19      154.92      175.39     23.56 o 
   2   1  19       61.93       67.89     18.61 o 
   3   1  19       10.46       29.18     15.26 o 
   4   1  19       19.50       28.97     17.84 o 
   5   1  19       13.21       24.44     24.04 o 
   0   2  19       73.68      102.94     52.01 o 
   1   2  19       96.08      101.87      8.80 o 
   2   2  19       26.25       25.39     14.14 o 
   3   2  19      167.16      183.23     14.18 o 
   4   2  19       64.24       87.97     17.55 o 
   5   2  19       66.73       79.87     38.06 o 
   0   3  19      246.57      309.62     33.60 o 
   1   3  19      182.20      182.82     31.50 o 
   2   3  19      299.01      239.58     28.82 o 
   3   3  19        9.91       19.83     28.05 o 
   4   3  19       30.18       32.71     22.98 o 
   5   3  19       15.52       19.32     12.41 o 
   0   4  19      378.04      357.99     44.00 o 
   1   4  19       30.08       39.36     14.49 o 
   2   4  19       78.23      105.89     39.97 o 
   3   4  19        5.09        3.38      2.31 o 
   4   4  19       13.64       20.48     13.20 o 
   5   4  19        8.71       16.38     36.72 o 
   0   5  19       16.16       26.59     23.69 o 
   1   5  19      198.45      175.08     16.55 o 
   2   5  19        6.36       30.34     13.85 o 
   3   5  19       56.96       65.34     23.88 o 
   4   5  19       23.62       35.14     23.14 o 
   5   5  19       33.41       24.92      5.52 o 
   0   6  19       22.19       34.76     34.12 o 
   1   6  19       62.94       82.58     23.28 o 
   2   6  19      125.28      147.87     15.88 o 
   3   6  19      127.58      106.38     24.47 o 
   4   6  19       15.28       19.59     14.02 o 
   5   6  19        3.11        9.36      2.79 o 
   0   7  19      239.05      230.43     42.41 o 
   1   7  19       45.87       46.81      9.82 o 
   2   7  19       27.77       29.25      7.77 o 
   3   7  19       97.31       89.11      9.29 o 
   4   7  19        5.44       21.84     31.45 o 
   0   8  19       21.21       21.37     16.25 o 
   1   8  19       93.61      128.91     29.80 o 
   2   8  19       17.63       22.95      7.27 o 
   3   8  19       23.81       20.06      1.68 o 
   4   8  19       39.24       65.07     24.77 o 
   0   9  19      170.41      204.51     36.49 o 
   1   9  19       13.38       21.99      4.69 o 
   2   9  19       10.83       34.34     22.46 o 
   3   9  19       40.05       42.65      8.50 o 
   4   9  19       73.33       82.96     12.89 o 
   0  10  19        1.72        7.55      7.49 o 
   1  10  19       32.17       32.16      7.61 o 
   2  10  19       16.73       18.32     15.64 o 
   3  10  19       42.49       41.34      7.33 o 
   0  11  19       27.97       32.12     15.77 o 
   1  11  19       38.00       31.96      7.41 o 
   2  11  19       21.93       36.09     18.49 o 
   3  11  19        5.71        9.58     10.59 o 
   0  12  19       11.81       10.53      3.57 o 
   1  12  19       16.06       34.38     18.22 o 
   2  12  19       50.82       40.84      9.16 o 
   0  13  19       73.38       93.62     38.16 o 
   1  13  19        2.90       12.58      7.40 o 
   0   0  20      157.74      140.46     86.12 o 
   1   0  20      193.87      180.21     29.14 o 
   2   0  20        8.31        8.96     28.90 o 
   3   0  20        5.82       18.26     37.40 o 
   4   0  20        0.06        3.64     33.50 o 
   5   0  20        6.02        8.46     12.03 o 
   0   1  20       45.52       55.10     51.77 o 
   1   1  20       59.09       89.53     28.78 o 
   2   1  20       16.83       17.67      5.96 o 
   3   1  20      142.22      151.45     23.50 o 
   4   1  20      132.60      114.70      8.01 o 
   5   1  20       15.19       20.18     10.84 o 
   0   2  20        5.10       15.26      8.39 o 
   1   2  20      124.52      142.35     35.35 o 
   2   2  20        7.87       22.77      9.12 o 
   3   2  20        7.75       16.08     29.60 o 
   4   2  20       63.21       66.29     16.92 o 
   5   2  20        5.92       11.68      7.12 o 
   0   3  20      108.47       95.45     31.97 o 
   1   3  20      326.31      255.14     10.77 o 
   2   3  20       35.21       44.71     11.62 o 
   3   3  20       12.79        9.54     11.95 o 
   4   3  20       82.92       66.47     13.68 o 
   0   4  20       59.63       54.46     32.80 o 
   1   4  20       64.64       57.74     21.21 o 
   2   4  20      183.35      188.49     24.70 o 
   3   4  20        2.48        9.30      8.77 o 
   4   4  20       13.90       22.61     14.53 o 
   0   5  20       13.27       34.95     42.02 o 
   1   5  20       50.11       45.60      9.88 o 
   2   5  20       13.97       20.95      4.55 o 
   3   5  20        4.63       16.61     24.62 o 
   4   5  20      166.05      163.84      8.41 o 
   0   6  20       17.22       37.90     50.01 o 
   1   6  20       24.88       28.56      6.13 o 
   2   6  20       23.24       33.57     18.19 o 
   3   6  20       19.70       26.37      6.38 o 
   4   6  20       43.49       53.89      9.82 o 
   0   7  20       92.99       85.14     47.95 o 
   1   7  20       26.43       25.06      6.39 o 
   2   7  20       48.20       42.99      1.82 o 
   3   7  20      100.94      109.35     20.56 o 
   4   7  20        1.15        2.44     40.51 o 
   0   8  20       12.55       14.26     18.29 o 
   1   8  20       68.69       76.13      7.99 o 
   2   8  20        2.86        2.67      7.27 o 
   3   8  20       53.65       49.13      4.82 o 
   0   9  20        9.28       25.59     12.97 o 
   1   9  20       33.80       26.87      1.98 o 
   2   9  20        6.40        6.60      4.17 o 
   3   9  20      121.01      148.27     18.41 o 
   0  10  20       25.32       16.26     10.93 o 
   1  10  20       35.52       46.25     13.02 o 
   2  10  20       17.26       17.26      4.92 o 
   3  10  20       63.02       47.78      7.70 o 
   0  11  20       60.53       53.64     46.15 o 
   1  11  20      106.04      118.18     15.98 o 
   2  11  20       10.47       19.58      6.50 o 
   0  12  20       41.64       62.34     29.86 o 
   1  12  20       11.73       14.79      4.85 o 
   1   0  21       11.63       21.55     18.60 o 
   2   0  21        1.79       19.61     22.52 o 
   3   0  21       15.63       30.53     52.07 o 
   4   0  21       96.78      102.97     55.20 o 
   0   1  21       70.91      113.81     40.23 o 
   1   1  21       66.05       66.13     16.43 o 
   2   1  21       17.93       15.26      1.41 o 
   3   1  21       68.70       58.58      8.67 o 
   4   1  21       46.25       51.59     11.84 o 
   0   2  21        9.91       21.49     21.78 o 
   1   2  21       28.39       22.64      2.26 o 
   2   2  21       11.22       18.16      7.87 o 
   3   2  21       40.85       34.59     10.24 o 
   4   2  21       44.01       40.60     11.51 o 
   0   3  21      175.53      291.24     64.27 o 
   1   3  21       12.51       11.41     21.79 o 
   2   3  21       13.34       31.74     31.88 o 
   3   3  21       70.89       73.35     23.20 o 
   4   3  21        0.49        4.96     36.91 o 
   0   4  21        0.25        2.78     18.52 o 
   1   4  21      199.55      240.13     17.84 o 
   2   4  21       32.51       25.94      7.98 o 
   3   4  21       97.22       70.26     26.54 o 
   4   4  21       34.07       50.33     13.13 o 
   0   5  21        9.12        9.34     14.10 o 
   1   5  21      134.06      138.92     22.44 o 
   2   5  21       84.80       73.11      5.71 o 
   3   5  21      112.59       91.59     10.28 o 
   4   5  21       11.69       35.22     28.22 o 
   0   6  21       52.33       64.45     21.41 o 
   1   6  21       63.14       76.80     22.04 o 
   2   6  21       50.27       60.50     17.17 o 
   3   6  21        3.47        6.48      6.56 o 
   0   7  21       77.18       73.33     38.53 o 
   1   7  21       27.93       30.71      4.71 o 
   2   7  21       33.11       35.88      5.91 o 
   3   7  21        9.61        6.83      3.11 o 
   0   8  21       11.97       27.19     19.30 o 
   1   8  21       17.52       10.06     10.03 o 
   2   8  21       23.97       19.59     10.83 o 
   3   8  21       15.26       13.67      6.80 o 
   0   9  21        2.99       38.76     30.18 o 
   1   9  21       12.30       37.56     30.28 o 
   2   9  21        2.91        2.40      2.96 o 
   0  10  21       17.43       16.96      8.97 o 
   1  10  21       39.47       39.32      5.15 o 
   0  11  21        1.50       26.23     40.93 o 
   0   0  22      147.04      186.15     46.07 o 
   1   0  22        9.51       13.93     28.85 o 
   2   0  22        0.40        4.20      6.11 o 
   3   0  22       18.31       33.14     36.80 o 
   0   1  22       24.27       35.95     37.54 o 
   1   1  22        6.22       13.05      5.22 o 
   2   1  22       24.88       20.63      2.38 o 
   3   1  22       32.94       32.98      3.67 o 
   0   2  22        3.19        6.27     16.82 o 
   1   2  22       55.21       41.95      4.53 o 
   2   2  22       22.63       18.72      5.89 o 
   3   2  22       73.93       62.73      4.44 o 
   0   3  22        6.72       18.55     23.11 o 
   1   3  22       45.51       34.88      6.40 o 
   2   3  22        2.44        8.32     20.98 o 
   3   3  22       45.06       41.05     12.16 o 
   0   4  22       34.77       37.78      7.71 o 
   1   4  22       32.25       40.26      9.04 o 
   2   4  22        6.62       17.56      4.13 o 
   3   4  22       57.19       40.01      9.73 o 
   0   5  22       44.24       40.80      8.74 o 
   1   5  22       16.43       17.12     10.10 o 
   2   5  22       13.69       38.83     30.29 o 
   3   5  22        6.36       10.40     19.28 o 
   0   6  22       18.78       31.48     18.56 o 
   1   6  22       27.96       29.16      9.47 o 
   2   6  22        3.78       17.21     11.32 o 
   0   7  22       45.52       64.21     51.79 o 
   1   7  22       65.65       54.15     17.23 o 
   2   7  22        0.77        5.32     10.99 o 
   0   8  22       50.78       71.82     32.62 o 
   1   8  22        5.64        5.27      3.04 o 
   0   9  22        8.65        6.64     49.80 o 
   1   9  22       30.02       25.59      7.99 o 
   1   0  23        2.79        7.68     55.37 o 
   2   0  23       61.78       80.89     60.76 o 
   0   1  23        0.02        5.30     15.54 o 
   1   1  23       67.36       71.83      9.25 o 
   2   1  23       61.11       61.96      9.39 o 
   0   2  23      119.50      196.32     44.44 o 
   1   2  23       40.77       37.96      7.60 o 
   2   2  23        2.04        2.42      6.90 o 
   0   3  23       14.29       36.13     27.89 o 
   1   3  23        8.94       47.12     29.83 o 
   2   3  23       58.40       54.13     13.60 o 
   0   4  23        2.40        8.12     40.78 o 
   1   4  23        7.29       17.05     17.33 o 
   2   4  23       53.67       55.86     17.81 o 
   0   5  23       25.61       37.26     59.82 o 
   1   5  23       52.02       44.01     19.18 o 
   2   5  23        6.09       28.35     24.91 o 
   0   6  23       31.41       29.02     29.24 o 
   1   6  23       23.04       25.92     11.00 o 
   0   7  23       16.54       14.17     15.82 o 
   0   0  24       83.36      101.73     22.75 o 
   1   0  24       11.62       30.32     41.01 o 
   0   1  24       33.68       48.38     41.83 o 
   1   1  24        5.88       10.08     17.71 o 
   0   2  24       25.73       32.56     17.80 o 
   1   2  24       17.84       22.43      5.55 o 
   0   3  24       11.03       16.27     12.02 o 
                                                 
